# Supplementary material for: Improved treatment of community-acquired pneumonia through tailored interventions: Results from a controlled, multicentre quality improvement project
Source: PLoS One. 2020 Jun 11;15(6):e0234308. doi: 10.1371/journal.pone.0234308 (PMC7289425; doi:10.1371/journal.pone.0234308)
Supplement: S1 Data — (CSV) [file pone.0234308.s001.csv]

record_id	site	patient_days	xray_delay	curb65_delay	lrts_delay	culture_delay	abx_delay	tendays
52-001	Control	4.94375	3.1666666666666665	NA	NA	NA	2.5	2017-11-01
52-002	Control	12.221527777777776	5.066666666666666	NA	4.483333333333333	1.6833333333333333	9.316666666666666	2017-11-21
52-003	Control	1.8993055555555554	7.45	NA	NA	0.3333333333333333	9.066666666666666	2017-11-11
52-004	Control	5.844444444444444	1.7166666666666666	NA	NA	0.2	3.5166666666666666	2017-11-11
52-005	Control	10.284027777777776	24.933333333333334	NA	24.916666666666668	5.416666666666667	7.583333333333333	2017-11-01
52-006	Control	8.625694444444443	14.716666666666667	NA	NA	0.26666666666666666	14.6	2017-11-01
52-007	Control	1.6937499999999999	5.133333333333334	NA	16.633333333333333	9.516666666666667	7.183333333333334	2017-12-11
52-008	Control	8.004166666666666	0.6833333333333333	NA	18.116666666666667	7.083333333333333	24.483333333333334	2017-11-21
52-009	Control	13.00486111111111	65.11666666666666	NA	NA	3.95	7.2	2017-11-21
52-010	Control	13.152083333333332	1.7833333333333334	NA	3.4499999999999997	4.5	3.4166666666666665	2017-12-01
52-011	Control	11.06111111111111	0.7333333333333333	1.7833333333333334	NA	0.4	3.3166666666666664	2017-12-01
52-012	Control	17.935416666666665	2.15	NA	43.35	1.4166666666666667	31.483333333333334	2017-12-01
52-013	Control	2.992361111111111	9.233333333333333	NA	NA	4.55	4.233333333333333	2017-12-11
52-014	Control	18.02638888888889	0.2	NA	53.61666666666667	0.18333333333333332	1.3	2017-12-11
52-015	Control	11.775694444444444	15.033333333333333	NA	13.333333333333334	0.9833333333333333	3.466666666666667	2017-11-21
52-016	Control	13.764583333333333	3.533333333333333	NA	0.85	3.433333333333333	7.6	2017-12-01
52-017	Control	7.914583333333333	1.25	NA	2.033333333333333	0.7166666666666667	5.916666666666667	2017-12-01
52-018	Control	3.667361111111111	15.916666666666666	NA	1.55	0.4666666666666667	1.55	2017-12-01
52-020	Control	10.529166666666667	6.3	NA	2.6666666666666665	0.5333333333333333	4.766666666666667	2017-12-21
52-021	Control	0.6277777777777778	0.55	NA	NA	0.3	2.5166666666666666	2017-12-21
52-022	Control	1.6916666666666667	6.733333333333333	NA	13.183333333333334	1.65	8.066666666666666	2017-12-21
52-023	Control	26.440277777777776	0.08333333333333333	NA	1.6666666666666667	0.03333333333333333	5.3	2017-12-01
52-024	Control	6.338888888888889	1.0833333333333333	4.733333333333333	8.316666666666666	4.3	17.8	2017-12-01
52-027	Control	21.394444444444442	5.416666666666667	NA	0.7166666666666667	1.0333333333333334	6.916666666666667	2017-12-21
52-028	Control	3.58125	0.8333333333333334	NA	NA	8.05	9.45	2017-12-21
52-029	Control	3.8611111111111107	1.9666666666666666	1.8333333333333333	22.233333333333334	1.8333333333333333	3.2666666666666666	2017-12-21
52-030	Control	2.55	2.05	3.3	NA	1.5833333333333333	8.7	2017-12-21
52-031	Control	0.6541666666666667	3.533333333333333	13.466666666666667	4.233333333333333	2.5	7.75	2017-12-31
52-033	Control	7.108333333333333	4.816666666666666	NA	NA	9.916666666666666	4.15	2017-12-01
52-036	Control	0.5291666666666667	1.6166666666666667	NA	6.333333333333333	2.566666666666667	3.75	2017-12-31
52-041	Control	5.784027777777777	6.466666666666667	2	28.566666666666666	1.2666666666666666	4.116666666666666	2017-12-31
52-042	Control	24.77638888888889	2.566666666666667	NA	NA	0.5	4.316666666666666	2017-12-31
52-044	Control	7.076388888888888	1.7833333333333334	NA	NA	0.7833333333333333	0.8333333333333334	2017-12-31
52-045	Control	2.922222222222222	1.4333333333333333	NA	NA	0.4	6.733333333333333	2017-12-31
52-049	Control	0.9333333333333332	8	3	3.1166666666666667	NA	10.7	2017-12-31
52-050	Control	3.2138888888888886	0.11666666666666667	4.383333333333334	NA	9.233333333333333	6.883333333333333	2017-12-31
52-052	Control	1.1104166666666666	1.1333333333333333	NA	2.15	NA	8.016666666666666	2017-12-31
52-053	Control	2.6541666666666663	11.1	NA	NA	28.416666666666668	2.8	2017-12-31
52-054	Control	2.1687499999999997	6.616666666666666	NA	NA	NA	3.55	2017-12-31
52-055	Control	4.888194444444444	1.9	NA	21.116666666666667	1.7333333333333334	22.966666666666665	2017-12-31
52-056	Control	11.197916666666666	2.15	54.46666666666667	1.3166666666666667	1.3166666666666667	4.283333333333333	2017-12-31
52-061	Control	19.03125	0.6666666666666666	NA	4.366666666666666	0.85	5.683333333333334	2017-12-31
52-064	Control	3.7763888888888886	1.05	NA	36.516666666666666	0.65	45.86666666666667	2017-12-31
52-070	Control	9.91875	0.4666666666666667	NA	14.766666666666666	0.16666666666666666	1.3833333333333333	2018-01-10
52-072	Control	12.735416666666666	14.133333333333333	NA	12.333333333333334	12.333333333333334	2.4833333333333334	2017-12-31
52-074	Control	18.86736111111111	1.55	NA	1.3333333333333333	2.8333333333333335	3.5666666666666664	2017-12-31
52-075	Control	10.110416666666666	1.9166666666666667	NA	NA	0.2833333333333333	1.0833333333333333	2017-12-31
52-079	Control	2.114583333333333	1.8	NA	NA	4.25	10.916666666666666	2018-01-10
52-083	Control	10.697916666666666	11.583333333333334	NA	61.25	0.5333333333333333	3.65	2018-01-10
52-087	Control	6.156944444444444	0.9833333333333333	NA	2.55	1.4166666666666667	5.45	2017-12-31
52-090	Control	17.664583333333333	3.3666666666666667	NA	NA	39.13333333333333	2.3166666666666664	2018-01-10
52-091	Control	3.83125	4.433333333333334	NA	NA	2.9	3.9833333333333334	2018-01-10
52-093	Control	4.291666666666666	4.366666666666666	NA	0.35	NA	3.85	2018-01-10
52-094	Control	2.165277777777778	1.9666666666666666	8.566666666666666	NA	1.5333333333333334	2.6666666666666665	2018-01-10
52-095	Control	14	1.2	NA	NA	0.5333333333333333	2.2	2018-01-10
52-096	Control	2.322222222222222	0.38333333333333336	NA	8.533333333333333	0.7833333333333333	0.4	2018-01-10
52-099	Control	5.013194444444444	0.5833333333333334	NA	5.816666666666666	0.6833333333333333	6.716666666666667	2018-01-10
52-100	Control	9.014583333333333	0	NA	117.81666666666666	3.5833333333333335	6.816666666666666	2018-01-20
52-1001	Control	2.821527777777778	1.6333333333333333	NA	14.45	2.25	3.6333333333333333	2017-11-11
52-1002	Control	8.979166666666666	4.083333333333333	NA	42.3	1.2833333333333334	5.233333333333333	2017-11-11
52-1004	Control	1.1791666666666667	2.3833333333333333	NA	2.966666666666667	1.4333333333333333	5.233333333333333	2017-11-21
52-1005	Control	1.8270833333333332	2.2	NA	NA	1.2666666666666666	3.3166666666666664	2017-11-21
52-1006	Control	1.448611111111111	0.7333333333333333	NA	5.266666666666667	0.48333333333333334	5.433333333333334	2017-11-21
52-1007	Control	0.6715277777777777	1.5333333333333334	NA	1.2166666666666666	1.1666666666666667	4.65	2017-11-01
52-1008	Control	8.829166666666666	4.966666666666667	NA	NA	1.1666666666666667	20.833333333333332	2017-11-01
52-1009	Control	2.467361111111111	0.13333333333333333	NA	1.8666666666666667	1.7166666666666666	4.133333333333333	2017-11-21
52-101	Control	7.013194444444444	4.9	NA	23.016666666666666	2.316666666666667	20.666666666666668	2018-01-20
52-1010	Control	3.109722222222222	6.783333333333333	NA	6.033333333333333	1.1166666666666667	4.133333333333333	2017-11-21
52-1011	Control	2.3402777777777777	0.5333333333333333	NA	NA	1.7	11.366666666666667	2017-11-21
52-1012	Control	4.7340277777777775	1.1833333333333333	NA	15.516666666666666	1.7833333333333334	3.8166666666666664	2017-11-11
52-1013	Control	4.436805555555555	4.4	NA	3.4	0.38333333333333336	9.25	2017-11-01
52-1016	Control	2.944444444444444	5.716666666666667	NA	2.933333333333333	8.2	8.75	2018-01-10
52-1017	Control	2.4541666666666666	2.033333333333333	NA	NA	1.9666666666666666	52.55	2018-12-26
52-1019	Control	2.7743055555555554	1.9666666666666666	NA	3.2666666666666666	3.283333333333333	4.3	2018-12-26
52-102	Control	29	0.2	NA	87.98333333333333	4.616666666666666	97.01666666666667	2018-01-20
52-1021	Control	1.6479166666666665	0.9833333333333333	NA	NA	2.2	2.25	2018-12-26
52-1022	Control	6.663888888888889	9.6	NA	84	1.7166666666666666	8.683333333333334	2018-12-26
52-1029	Control	9.418055555555554	14.15	NA	NA	2.6333333333333333	10.816666666666666	2018-04-30
52-1030	Control	2.852777777777778	12.4	NA	NA	1.1333333333333333	15.4	2018-04-20
52-1033	Control	2.458333333333333	0.6166666666666667	NA	NA	NA	8.066666666666666	2018-04-10
52-1039	Control	1.74375	1.7	NA	NA	0.8666666666666667	2.85	2019-01-05
52-104	Control	3.5131944444444443	0.1	NA	10.666666666666666	2.183333333333333	1.5833333333333333	2018-01-20
52-1042	Control	3.1326388888888888	0.65	NA	37.2	NA	3.683333333333333	2019-01-05
52-1045	Control	12.814583333333333	0.75	NA	29.383333333333333	1.0833333333333333	5.516666666666667	2019-01-05
52-1046	Control	4.647916666666666	0.55	NA	86.33333333333333	NA	10.033333333333333	2019-01-05
52-1048	Control	4.209722222222222	3.85	NA	NA	NA	7.833333333333333	2019-01-05
52-1050	Control	2.7305555555555556	2.183333333333333	1.5333333333333334	1.5666666666666667	1.9	5.683333333333334	2019-01-25
52-1053	Control	0.7124999999999999	1.3166666666666667	NA	NA	NA	5.283333333333333	2019-01-15
52-1055	Control	2.828472222222222	11.05	14.933333333333334	NA	0.5833333333333334	16.183333333333334	2019-01-15
52-1059	Control	8.99861111111111	1.2666666666666666	NA	0.95	2.216666666666667	3.1333333333333333	2018-06-09
52-106	Control	4.03125	3.2	1.3	56.983333333333334	1.1333333333333333	2.0833333333333335	2018-01-20
52-1060	Control	4.469444444444444	2.816666666666667	18.15	NA	0.5	6.05	2019-01-25
52-1062	Control	11.716666666666667	1.0833333333333333	NA	NA	4.866666666666666	4.9	2019-01-15
52-1063	Control	1.0979166666666667	1.6	2.05	NA	NA	2.75	2019-01-15
52-1065	Control	2.8499999999999996	3.4833333333333334	NA	NA	14.483333333333333	20.15	2019-01-15
52-1067	Control	1.3763888888888889	2.4	3.283333333333333	8.233333333333333	1.3166666666666667	5	2019-01-15
52-1068	Control	1.8444444444444443	0.7666666666666667	NA	NA	2.4166666666666665	25.3	2019-02-04
52-1069	Control	2.0229166666666667	2.033333333333333	NA	29.016666666666666	4.35	6.866666666666666	2019-02-04
52-107	Control	5.145138888888889	1.1666666666666667	21.916666666666668	NA	8	12.15	2018-01-20
52-1072	Control	7.27361111111111	0.4166666666666667	NA	123.33333333333333	1.9833333333333334	1.15	2018-06-29
52-1073	Control	1.6583333333333332	1.6	1.8333333333333333	NA	0.9333333333333333	5.233333333333333	2019-02-04
52-1074	Control	3.672222222222222	14.666666666666666	2.3666666666666667	NA	1.0333333333333334	2.3666666666666667	2018-06-29
52-1077	Control	6.060416666666667	1.8833333333333333	NA	17.633333333333333	0.6666666666666666	2.716666666666667	2019-01-15
52-1079	Control	5.949999999999999	4.6	NA	70.86666666666666	0.6666666666666666	8.5	2019-01-15
52-108	Control	10.778472222222222	3.9833333333333334	NA	28.4	140.5	15.383333333333333	2018-01-10
52-1080	Control	30.463194444444444	4.5	NA	NA	496.53333333333336	10.016666666666666	2019-02-04
52-1081	Control	3.959722222222222	2.15	3.8666666666666667	NA	0.6833333333333333	5.466666666666667	2019-01-25
52-1083	Control	14.02361111111111	0.2833333333333333	NA	35.06666666666666	5.033333333333333	1.8	2019-02-04
52-1085	Control	1.9506944444444443	0.25	NA	NA	19.55	7.6499999999999995	2019-02-04
52-1088	Control	5.065972222222222	4.933333333333334	NA	77.05	5.383333333333334	6.733333333333333	2019-02-04
52-109	Control	11.50625	0.65	2.0833333333333335	76.88333333333333	1.3666666666666667	4.4	2018-01-20
52-1090	Control	4.6618055555555555	1.5	NA	0.4166666666666667	0.4166666666666667	3.6999999999999997	2019-02-04
52-1091	Control	2.5305555555555554	2.683333333333333	NA	NA	0.6166666666666667	27.15	2019-02-04
52-1092	Control	10.355555555555554	0.13333333333333333	NA	1.45	0.08333333333333333	1.4666666666666666	2019-02-04
52-1094	Control	5.429166666666666	0.5666666666666667	NA	0.6	0.08333333333333333	2.8333333333333335	2019-02-04
52-1099	Control	5.6819444444444445	0.5	NA	0.35	NA	4.283333333333333	2019-01-25
52-1100	Control	3.7874999999999996	1.55	NA	15.6	0.9833333333333333	4.833333333333333	2019-02-04
52-1101	Control	4.169444444444444	0.65	NA	2.1666666666666665	1.8	9.15	2019-02-04
52-1104	Control	2.7979166666666666	1.55	2.5166666666666666	0.25	0.7333333333333333	4.766666666666667	2019-02-04
52-1105	Control	1.628472222222222	1.9333333333333333	NA	NA	0.4	2.533333333333333	2019-02-14
52-1106	Control	0.33402777777777776	1.65	NA	NA	NA	3.6166666666666667	2019-02-14
52-1109	Control	1.9930555555555554	1.6833333333333333	NA	NA	0.5	4.2	2019-02-14
52-1110	Control	1.7013888888888888	2.1333333333333333	NA	3.3	0.75	4.05	2019-02-14
52-1111	Control	4.830555555555556	2.45	NA	NA	0.7	6.033333333333333	2019-02-14
52-1115	Control	2.9854166666666666	1.4	NA	6.05	0.8166666666666667	4.583333333333333	2019-02-14
52-1116	Control	10.659027777777776	0.9666666666666667	NA	NA	1.1833333333333333	5.933333333333334	2019-02-14
52-1117	Control	1.4513888888888888	0.11666666666666667	NA	NA	NA	1.8	2019-02-14
52-1118	Control	10.445833333333333	0.3	NA	2.8333333333333335	NA	3.1666666666666665	2019-02-14
52-1121	Control	4.9527777777777775	18.8	NA	NA	NA	8.266666666666666	2019-02-14
52-1122	Control	4.229166666666666	0.9666666666666667	NA	0.36666666666666664	3.1	3.3166666666666664	2018-09-07
52-1123	Control	2.36875	4.766666666666667	NA	NA	0.21666666666666667	5.416666666666667	2018-09-17
52-1124	Control	0.7243055555555555	0.18333333333333332	NA	0.8666666666666667	0.03333333333333333	2.8333333333333335	2018-08-28
52-1125	Control	0.8590277777777777	5.916666666666667	NA	7.416666666666667	0.35	8.183333333333334	2018-07-29
52-1126	Control	2.2541666666666664	0.3333333333333333	0.31666666666666665	NA	0.7666666666666667	3.5666666666666664	2018-07-29
52-1127	Control	2.2125	7.233333333333333	NA	NA	NA	23.866666666666667	2018-07-29
52-1128	Control	9.006944444444445	0.65	NA	246.66666666666666	1.6333333333333333	1.9333333333333333	2019-02-14
52-113	Control	34.046527777777776	5.133333333333334	NA	9.016666666666666	22.633333333333333	6.933333333333334	2018-01-20
52-1130	Control	2.8763888888888887	1.6666666666666667	0.7166666666666667	0.31666666666666665	0.31666666666666665	6.983333333333333	2019-02-14
52-1131	Control	5.5874999999999995	0.5166666666666667	NA	4.533333333333333	NA	9.3	2019-02-14
52-1132	Control	7.856944444444444	0	NA	NA	0.2	4.433333333333334	2019-02-14
52-1133	Control	2.1958333333333333	2.45	NA	NA	2.05	10.166666666666666	2018-04-10
52-1134	Control	1.8145833333333332	1.9333333333333333	NA	NA	3.6666666666666665	3.4833333333333334	2018-03-31
52-1135	Control	2	1.3333333333333333	NA	NA	2.4833333333333334	7.35	2019-02-14
52-1137	Control	24.769444444444442	0.05	NA	64.78333333333333	0.2	0.75	2018-03-31
52-1138	Control	14.013888888888888	1.2666666666666666	NA	7.066666666666666	0.7	4.1	2019-02-24
52-1139	Control	0.875	2.5	NA	2.5166666666666666	4	4.083333333333333	2018-03-31
52-1140	Control	6.134027777777778	0.9833333333333333	NA	NA	0.7833333333333333	4.083333333333333	2019-02-24
52-1141	Control	5.127777777777777	2.716666666666667	NA	57.233333333333334	0.5166666666666667	13.333333333333334	2019-02-24
52-1143	Control	12.174305555555556	13.85	NA	193.13333333333333	1.55	5.566666666666666	2019-02-24
52-1144	Control	0.5458333333333333	0.23333333333333334	NA	1.2333333333333334	0.5833333333333334	0.85	2019-02-24
52-1147	Control	2.1881944444444446	3.283333333333333	NA	2.8833333333333333	0.65	20.25	2018-03-01
52-1148	Control	1.18125	0.8166666666666667	NA	0.4166666666666667	2.7333333333333334	4.366666666666666	2018-03-11
52-115	Control	16.520833333333332	3.6333333333333333	NA	3.216666666666667	3.7333333333333334	4.35	2018-01-20
52-1150	Control	2.742361111111111	0.7166666666666667	NA	1.05	1.05	3.216666666666667	2018-03-21
52-116	Control	1.8979166666666665	0.45	NA	11.333333333333334	0.23333333333333334	3.7666666666666666	2018-01-20
52-117	Control	6.720138888888888	0.5833333333333334	NA	NA	1.4166666666666667	3.4499999999999997	2018-01-20
52-118	Control	5.001388888888888	0.26666666666666666	NA	2.8	1.2833333333333334	6.6	2018-01-20
52-120	Control	2.8243055555555556	1.6166666666666667	NA	NA	0.8666666666666667	0.9666666666666667	2018-01-20
52-122	Control	5.845138888888888	2.45	NA	NA	0.8833333333333333	6.283333333333333	2018-01-20
52-123	Control	13.053472222222222	2.9	NA	NA	0.8166666666666667	7.816666666666666	2018-01-20
52-128	Control	1.0305555555555554	2.783333333333333	NA	0.8	7.3	4.9	2018-01-30
52-131	Control	10.899305555555555	3.1333333333333333	6.966666666666667	7.566666666666666	1.7333333333333334	3.9	2018-01-30
52-133	Control	15.48125	1.7166666666666666	NA	4.483333333333333	2.8	4.933333333333334	2018-01-30
52-134	Control	1.1881944444444443	1.4666666666666666	NA	12.233333333333333	0.2833333333333333	21.216666666666665	2018-01-30
52-136	Control	1.2770833333333333	1.45	NA	1.2	NA	23.78333333333333	2018-01-30
52-137	Control	3.629861111111111	1.4166666666666667	NA	NA	1.2	21.716666666666665	2018-01-30
52-148	Control	3.4006944444444445	24.916666666666668	NA	NA	4.9	8.333333333333334	2018-01-10
52-149	Control	10.911111111111111	1.95	NA	4.266666666666667	0.95	3.283333333333333	2018-01-20
52-150	Control	5.329166666666667	27.033333333333335	NA	NA	41.31666666666667	6.35	2018-01-20
52-151	Control	9.104861111111111	3.65	NA	8.366666666666667	5.083333333333333	4.666666666666667	2018-01-10
52-152	Control	6.983333333333333	0.2	NA	NA	1.0333333333333334	1.4333333333333333	2018-01-10
52-154	Control	2.427083333333333	14.983333333333333	NA	0.85	0.6833333333333333	15.45	2018-02-09
52-155	Control	4.347916666666666	24	NA	NA	0.7666666666666667	4.066666666666666	2018-01-20
52-156	Control	4.925694444444444	22.183333333333334	1.15	NA	NA	4.816666666666666	2018-02-09
52-161	Control	1.8840277777777776	1.45	3.95	NA	5.016666666666667	6.466666666666667	2018-01-20
52-163	Control	8.28125	0.5666666666666667	NA	0.5166666666666666	0.4	3.1333333333333333	2018-01-20
52-167	Control	7.322222222222222	0.13333333333333333	NA	119.1	0.18333333333333332	6.733333333333333	2018-01-20
52-169	Control	8.897222222222222	0.4166666666666667	NA	8.283333333333333	1.6833333333333333	4.533333333333333	2018-01-20
52-170	Control	6.063888888888888	0.7833333333333333	NA	6.066666666666666	46.28333333333333	6.083333333333333	2018-01-30
52-177	Control	4.629166666666666	2.0833333333333335	10.766666666666667	NA	0.06666666666666667	2.1	2018-01-30
52-178	Control	0.7868055555555555	2.5166666666666666	NA	3.5666666666666664	1.65	2.7666666666666666	2018-02-09
52-179	Control	1.7513888888888889	0.5833333333333334	NA	NA	0.7833333333333333	3.683333333333333	2018-02-09
52-183	Control	7.728472222222222	1.0166666666666666	NA	0.6	0.9	2.8	2018-02-09
52-184	Control	6.846527777777777	0.7333333333333333	NA	89.51666666666667	2.2	14.4	2018-02-09
52-187	Control	2.6229166666666663	0.5833333333333334	3.966666666666667	NA	0.45	5.2	2018-02-09
52-188	Control	8.05486111111111	0.45	NA	2.8	46.31666666666667	3	2018-02-09
52-190	Control	1.14375	1.35	2.5166666666666666	0.5166666666666666	7.8	4.866666666666666	2018-02-09
52-196	Control	7.969444444444444	1.05	5.566666666666666	21.6	6.7	7.066666666666666	2018-02-19
52-197	Control	0.954861111111111	2.2333333333333334	2.966666666666667	NA	19.366666666666667	7.95	2018-02-19
52-199	Control	15.884722222222221	6.233333333333333	NA	3.966666666666667	1.3833333333333333	4.183333333333334	2018-02-19
52-205	Control	5.813194444444444	-2.4833333333333334	NA	NA	0.2833333333333333	0.43333333333333335	2018-02-19
52-207	Control	0.9583333333333333	4.45	NA	4.816666666666666	NA	5.816666666666666	2018-02-19
52-208	Control	6.178472222222222	0.38333333333333336	NA	NA	0.31666666666666665	3.783333333333333	2018-02-19
52-210	Control	0.8708333333333332	0.8333333333333334	NA	2.533333333333333	2.6666666666666665	3.466666666666667	2018-02-19
52-212	Control	2.6715277777777775	1.9333333333333333	NA	NA	0.45	4.616666666666666	2018-02-19
52-215	Control	3.6465277777777776	0.9833333333333333	NA	2.2	0.65	2.1333333333333333	2018-03-01
52-217	Control	16.83888888888889	0.16666666666666666	NA	18.333333333333332	0.6833333333333333	4.816666666666666	2018-03-01
52-218	Control	6.1625	5.633333333333334	NA	7.233333333333333	6.966666666666667	7.6499999999999995	2018-03-01
52-221	Control	2.957638888888889	2.7333333333333334	NA	1.35	0.3333333333333333	3.8833333333333333	2018-03-01
52-223	Control	11.108333333333333	0.15	NA	100.2	0.25	4.6	2018-03-01
52-225	Control	36.949999999999996	2.3666666666666667	NA	NA	3.7	8.616666666666667	2018-03-01
52-227	Control	3.8305555555555553	6.216666666666667	NA	NA	1.1166666666666667	17.116666666666667	2018-03-01
52-231	Control	15.854166666666666	0.8	NA	1.4333333333333333	NA	5.95	2018-03-01
52-241	Control	2.06875	5.7	NA	NA	5.7	7.5	2018-03-11
52-243	Control	5.856249999999999	4.633333333333334	4.85	43.85	0.8166666666666667	5.083333333333333	2018-03-11
52-245	Control	3.9437499999999996	3.216666666666667	NA	3.0666666666666664	-3.25	7.8999999999999995	2018-03-11
52-248	Control	2.8513888888888888	3.95	NA	6.15	NA	33.13333333333333	2018-01-30
52-250	Control	7.305555555555555	0.5333333333333333	NA	1.5	0.11666666666666667	2.3833333333333333	2018-01-30
52-251	Control	12.927083333333332	1.0833333333333333	4.3	NA	0.5333333333333333	10.25	2018-01-30
52-254	Control	5.0680555555555555	2.1333333333333333	NA	1	4.483333333333333	29.7	2018-03-01
52-257	Control	0.804861111111111	1.25	NA	5.283333333333333	0.55	5.483333333333333	2018-03-01
52-258	Control	22.572222222222223	0.13333333333333333	NA	152.93333333333334	2.5166666666666666	2.5833333333333335	2018-03-11
52-259	Control	2.9090277777777778	4.166666666666667	3.966666666666667	2.65	1.0666666666666667	5.6	2018-08-08
52-262	Control	1.7666666666666666	0.5166666666666667	NA	NA	0.7333333333333333	1.8166666666666667	2018-03-11
52-263	Control	8.865972222222222	1.2	NA	171.15	0.65	3.033333333333333	2018-03-11
52-265	Control	9.886111111111111	16.6	3.183333333333333	NA	4.6	4.25	2018-03-11
52-268	Control	3.4451388888888888	3.95	NA	0.6166666666666667	0.6666666666666666	2.283333333333333	2018-03-11
52-271	Control	2.8138888888888887	1.05	NA	1.8833333333333333	0.75	3.1	2018-02-09
52-273	Control	7.852083333333333	0.43333333333333335	NA	34.38333333333333	2.2333333333333334	6.683333333333334	2018-02-09
52-275	Control	1.578472222222222	1.8666666666666667	NA	8.75	10	10.233333333333333	2018-02-09
52-277	Control	2.64375	2.2333333333333334	3.5833333333333335	2.1	0.7333333333333333	4.433333333333334	2018-02-09
52-278	Control	5.293055555555555	3.216666666666667	NA	4.25	5.916666666666667	4.183333333333334	2018-02-09
52-280	Control	2.865972222222222	0.8333333333333334	NA	NA	0.5833333333333334	16.633333333333333	2018-02-19
52-281	Control	14.989583333333332	0.75	NA	66.38333333333333	0.16666666666666666	1.6333333333333333	2018-02-19
52-282	Control	3.865972222222222	2.7666666666666666	0.9333333333333333	NA	0.9166666666666666	4.3	2018-02-19
52-284	Control	0.5125	4.95	NA	NA	0.8166666666666667	6.016666666666667	2018-02-09
52-287	Control	13.008333333333333	0.45	NA	195.05	0.36666666666666664	1.0833333333333333	2018-03-11
52-292	Control	4.188194444444444	1.1333333333333333	NA	NA	0.18333333333333332	1	2018-03-11
52-299	Control	1.9027777777777777	-4	NA	30.349999999999998	3.35	2.8333333333333335	2018-02-19
52-302	Control	5.2236111111111105	0.7	NA	4.433333333333334	0.4166666666666667	3.25	2018-03-11
52-307	Control	2.420138888888889	7.183333333333334	NA	NA	8.666666666666666	9.383333333333333	2018-03-11
52-308	Control	4.927083333333333	5.683333333333334	NA	NA	32.88333333333333	9.266666666666666	2018-02-19
52-309	Control	1.4027777777777777	3.283333333333333	3.5	NA	4.933333333333334	6.166666666666667	2018-02-19
52-312	Control	7.801388888888889	1.1833333333333333	NA	NA	0.6166666666666667	3.5833333333333335	2018-02-19
52-315	Control	2.173611111111111	8.066666666666666	NA	3.9166666666666665	0.18333333333333332	7.133333333333333	2018-03-01
52-316	Control	9.421527777777778	13.916666666666666	NA	18.166666666666668	15.416666666666666	16.216666666666665	2018-02-19
52-317	Control	1.6034722222222222	7.416666666666667	NA	9.933333333333334	1.4	3.216666666666667	2018-02-19
52-319	Control	2.017361111111111	19.45	NA	17.3	0.7833333333333333	3	2018-02-19
52-323	Control	4.131944444444445	1.4666666666666666	NA	NA	1.3666666666666667	3.0833333333333335	2018-03-01
52-325	Control	2.186111111111111	1.7666666666666666	NA	7.883333333333333	7.55	9.516666666666666	2018-03-01
52-328	Control	1.0694444444444444	2.7666666666666666	NA	7.483333333333333	NA	21.666666666666668	2018-03-01
52-332	Control	43.974999999999994	3.716666666666667	NA	NA	5.733333333333333	5.45	2018-03-11
52-338	Control	47.724999999999994	13.366666666666667	NA	4.4	0.43333333333333335	4.416666666666667	2018-03-21
52-341	Control	33.83472222222222	0.25	NA	46.4	0.8333333333333334	2.283333333333333	2018-03-11
52-343	Control	5.477777777777778	0.8166666666666667	NA	99.6	27.433333333333334	32.8	2018-03-21
52-359	Control	32.20902777777778	3.9	NA	54.416666666666664	NA	2.1333333333333333	2018-03-11
52-364	Control	3.176388888888889	1.0166666666666666	NA	8.9	NA	6.983333333333333	2018-03-21
52-365	Control	1.9381944444444443	18.183333333333334	NA	10.95	NA	7.8	2018-03-21
52-367	Control	2.892361111111111	2.4	0.9333333333333333	0.5666666666666667	1.0166666666666666	1.15	2018-03-21
52-368	Control	0.9055555555555556	3.683333333333333	NA	3.5	2.4833333333333334	5.183333333333334	2018-03-21
52-369	Control	2.9833333333333334	2.216666666666667	2.283333333333333	NA	0.6166666666666667	11.9	2018-03-21
52-372	Control	6.633333333333333	1.1166666666666667	NA	12.733333333333333	0.35	7.516666666666667	2018-03-21
52-373	Control	11.399999999999999	0.6833333333333333	NA	29.2	10.25	1.25	2018-03-31
52-374	Control	5.696527777777778	11.9	NA	NA	26.183333333333334	9.25	2018-03-31
52-375	Control	9.01388888888889	10.066666666666666	NA	27.466666666666665	NA	4.583333333333333	2018-03-31
52-377	Control	6.117361111111111	1.6166666666666667	NA	NA	1.1833333333333333	7.916666666666667	2018-03-31
52-379	Control	9.917361111111111	8.966666666666667	NA	46	NA	9.716666666666667	2018-03-31
52-380	Control	2.7895833333333333	4.716666666666667	NA	2.9166666666666665	1.05	3.7333333333333334	2018-03-31
52-384	Control	8.04861111111111	2.7	NA	4.6	3.566666666666667	4.75	2018-03-31
52-385	Control	40.06458333333333	0.48333333333333334	NA	1.2833333333333332	0.3333333333333333	1	2018-04-10
52-386	Control	2.0055555555555555	2.5	20.2	3.0666666666666664	3.5	4.966666666666667	2018-04-10
52-387	Control	9.316666666666666	1.95	NA	1.1	7.5	4.166666666666667	2018-04-10
52-388	Control	8.030555555555555	12	NA	15.666666666666666	NA	48.21666666666667	2018-04-10
52-389	Control	3.140972222222222	1.6666666666666667	NA	NA	NA	6.633333333333333	2018-03-31
52-392	Control	1.515972222222222	0.6	NA	NA	0.25	1.05	2018-04-10
52-393	Control	2.45625	7.133333333333334	1.7333333333333334	12.8	1.2833333333333334	4.2	2018-03-31
52-395	Control	8.914583333333333	0.4166666666666667	NA	52.016666666666666	0.13333333333333333	5	2018-03-31
52-396	Control	2.8069444444444445	0.36666666666666664	NA	0.9666666666666667	0.7333333333333333	2.7	2018-04-10
52-401	Control	17.584722222222222	2.3666666666666667	NA	1.0166666666666666	11.183333333333334	3.75	2018-04-10
52-402	Control	2.8097222222222222	2.1333333333333333	NA	NA	0.7333333333333333	2.5833333333333335	2018-04-10
52-406	Control	2.595833333333333	15.816666666666666	NA	NA	0.6	4.8	2018-04-10
52-408	Control	1.8708333333333333	1.0166666666666666	0.6166666666666667	2.8833333333333333	1.3	4.783333333333333	2018-04-10
52-409	Control	2.1576388888888887	0.48333333333333334	NA	0.45	1.8166666666666667	17.2	2018-04-10
52-410	Control	5.875694444444444	17.133333333333333	NA	21.6	0.5166666666666667	4.633333333333333	2018-04-10
52-412	Control	1.74375	20.766666666666666	NA	NA	0.3333333333333333	3.7333333333333334	2018-04-10
52-416	Control	2.1958333333333333	3.1	NA	NA	NA	5.783333333333333	2018-04-10
52-417	Control	12.299305555555556	1.6166666666666667	NA	2.9833333333333334	5.816666666666666	3.5666666666666664	2018-04-20
52-418	Control	2.904861111111111	3.9166666666666665	NA	1.8833333333333333	0.26666666666666666	1.8499999999999999	2018-04-20
52-419	Control	8.42013888888889	0.26666666666666666	NA	1.5666666666666667	NA	10.316666666666666	2018-04-30
52-421	Control	17.990277777777777	7.55	NA	0.48333333333333334	0.7	4.216666666666667	2018-04-30
52-428	Control	3.0263888888888886	19.816666666666666	NA	NA	1.5666666666666667	6.35	2018-04-30
52-432	Control	4.186805555555555	5.083333333333333	NA	NA	0.6666666666666666	4.55	2018-05-10
52-433	Control	3.1291666666666664	0.6666666666666666	NA	-0.48333333333333334	1.6333333333333333	3.5666666666666664	2018-05-10
52-434	Control	2.961111111111111	0.7833333333333333	NA	1.45	2.1	10	2018-04-20
52-436	Control	5.58125	10.9	NA	NA	8.933333333333334	4.816666666666666	2018-04-20
52-443	Control	0.6659722222222222	11.75	NA	NA	0.4666666666666667	14.466666666666667	2018-04-20
52-444	Control	3.4618055555555554	0.2833333333333333	2.5	NA	0.3	3.433333333333333	2018-04-20
52-450	Control	1.7520833333333332	35.7	NA	18.866666666666667	0.9	4.616666666666666	2018-04-20
52-459	Control	3.1847222222222222	1.2	2.6166666666666667	0.3833333333333333	0.8666666666666667	4.383333333333333	2018-05-20
52-460	Control	3.4243055555555553	0.7833333333333333	NA	17.25	NA	4.183333333333334	2018-04-20
52-461	Control	2.8208333333333333	21.216666666666665	NA	24.866666666666667	0.5	0.8666666666666667	2018-04-30
52-465	Control	2.63125	0.31666666666666665	NA	2.05	0.26666666666666666	15.116666666666667	2018-04-30
52-466	Control	2.9479166666666665	4	NA	9	1.0333333333333334	8.833333333333334	2018-04-30
52-467	Control	14.272222222222222	0.06666666666666667	1.75	6.133333333333333	0.7333333333333333	5.15	2018-04-30
52-468	Control	9.720138888888888	1.85	NA	0.8666666666666667	NA	2.6166666666666667	2018-04-30
52-471	Control	4.928472222222222	0.8833333333333333	NA	1.8666666666666667	3.5833333333333335	3.933333333333333	2018-06-09
52-472	Control	4.134027777777778	2.6666666666666665	NA	NA	0.6	3.433333333333333	2018-06-09
52-473	Control	1.1194444444444445	5.833333333333333	3.183333333333333	7.716666666666667	0.6333333333333333	4.183333333333334	2018-06-19
52-476	Control	5.215972222222222	0.5333333333333333	NA	4.566666666666666	4.733333333333333	3.1666666666666665	2018-06-19
52-478	Control	2.0256944444444445	0.55	1.65	NA	1.3166666666666667	3.0833333333333335	2018-06-19
52-481	Control	4.657638888888888	2.1333333333333333	NA	NA	2	3.433333333333333	2018-06-19
52-483	Control	10.430555555555555	4.433333333333334	NA	NA	15.15	22.766666666666666	2018-06-19
52-486	Control	4.8277777777777775	2.7333333333333334	NA	38.4	1.15	2.0666666666666664	2018-06-29
52-488	Control	0.961111111111111	0.23333333333333334	NA	NA	0.6	3.3166666666666664	2018-07-09
52-489	Control	1.6236111111111111	3.566666666666667	38.11666666666667	21.7	0.9	5.416666666666667	2018-04-30
52-492	Control	4.778472222222222	0.7	NA	NA	1.15	3.9499999999999997	2018-05-10
52-494	Control	0.6006944444444444	0.5833333333333334	NA	NA	11.083333333333334	5.716666666666667	2018-05-30
52-495	Control	5.186111111111111	1.2333333333333334	NA	NA	1.3166666666666667	23.333333333333332	2018-04-20
52-496	Control	3.33125	2.55	NA	NA	3.933333333333333	14.866666666666667	2018-04-20
52-498	Control	3.9499999999999997	0.2833333333333333	NA	1.1333333333333333	1.6	3.933333333333333	2018-06-09
52-501	Control	5.779166666666667	2	NA	1.5833333333333333	NA	16.133333333333333	2018-05-10
52-504	Control	0.829861111111111	5.683333333333334	NA	16.466666666666665	1.7166666666666666	7.166666666666667	2018-07-09
52-505	Control	1.328472222222222	2.1666666666666665	NA	NA	8.566666666666666	14.383333333333333	2018-07-19
52-506	Control	8.024305555555555	4.516666666666667	NA	NA	NA	24.25	2018-07-09
52-507	Control	6.721527777777777	15	NA	NA	0.45	4.716666666666667	2018-07-19
52-508	Control	8.053472222222222	0.18333333333333332	1.05	4.216666666666667	0.8	10.45	2018-07-19
52-509	Control	3.895833333333333	13.466666666666667	NA	NA	14.733333333333333	4.016666666666667	2018-07-09
52-511	Control	5.856944444444444	1.4833333333333334	NA	4.066666666666666	0.85	5.783333333333333	2018-06-19
52-514	Control	1.5611111111111111	0.5	NA	1.5166666666666666	NA	4.633333333333333	2018-06-19
52-516	Control	4.05	0.6666666666666666	NA	2.8333333333333335	NA	1.9166666666666667	2018-07-09
52-520	Control	4.997222222222222	6.516666666666667	NA	NA	0.2	4.283333333333333	2018-07-09
52-521	Control	6.986805555555555	18.966666666666665	NA	2.683333333333333	0.6666666666666666	2.4166666666666665	2018-07-09
52-522	Control	5.052777777777777	0.36666666666666664	NA	0.5333333333333333	0.03333333333333333	9.216666666666667	2018-07-09
52-524	Control	5.175	4.1	1.55	NA	0.45	4.7	2018-05-20
52-528	Control	4.795138888888888	16.666666666666668	NA	45.18333333333333	0.7833333333333333	5.716666666666667	2018-05-20
52-530	Control	14.893055555555554	0.4166666666666667	NA	46.43333333333333	0.6333333333333333	0.9833333333333333	2018-05-20
52-532	Control	4.183333333333333	0.6333333333333333	NA	5.033333333333333	NA	21.7	2018-05-20
52-533	Control	1.1784722222222221	1.7166666666666666	9.133333333333333	NA	1.35	3.533333333333333	2018-05-20
52-538	Control	7.003472222222221	31.4	NA	NA	-10.083333333333334	1.9166666666666667	2018-07-29
52-539	Control	12.626388888888888	0.43333333333333335	NA	12.15	0.05	5.466666666666667	2018-07-29
52-541	Control	3.1465277777777776	1.1	2.683333333333333	3.1333333333333333	2.6333333333333333	3.3166666666666664	2018-07-29
52-543	Control	17.77361111111111	1.1833333333333333	NA	0.5166666666666666	0.7333333333333333	2.65	2018-08-08
52-544	Control	9.161111111111111	1.2333333333333334	NA	NA	0.65	3.6666666666666665	2018-08-08
52-545	Control	29.77638888888889	0.55	2.15	2.35	1.25	2.6166666666666667	2018-08-08
52-546	Control	10	0.48333333333333334	NA	NA	1.55	3.0833333333333335	2018-08-08
52-547	Control	11.990972222222222	21.7	NA	43.2	9.816666666666666	5.7	2018-08-08
52-548	Control	2.029166666666667	5.35	NA	1.8333333333333333	0.2833333333333333	3.3666666666666667	2018-05-20
52-555	Control	4.043055555555555	3	3.6	4.133333333333333	1.2833333333333334	3.9	2018-08-28
52-559	Control	25.610416666666666	1.45	NA	40.8	3.5833333333333335	3.2333333333333334	2018-08-28
52-562	Control	5.156944444444444	0.38333333333333336	NA	1.8166666666666667	0.21666666666666667	1.75	2018-05-30
52-563	Control	3.1715277777777775	2.816666666666667	NA	3.933333333333333	0.3	3.9499999999999997	2018-09-07
52-564	Control	3.2631944444444443	0.1	NA	0.13333333333333333	0.06666666666666667	6.483333333333333	2018-09-07
52-565	Control	3.511111111111111	9.166666666666666	NA	NA	7.633333333333334	38.43333333333333	2018-06-19
52-569	Control	9.136805555555554	2.1	NA	NA	0.31666666666666665	1.15	2018-06-29
52-570	Control	2.9868055555555553	3.2666666666666666	5.1	NA	0.25	6.533333333333333	2018-09-07
52-571	Control	3.0326388888888887	3.0833333333333335	5.416666666666667	4.883333333333333	4.966666666666667	6.033333333333333	2018-09-07
52-573	Control	3.9458333333333333	1.3666666666666667	NA	NA	0.05	4.266666666666667	2018-09-07
52-576	Control	1.9805555555555554	0.6	NA	2.3666666666666667	0.45	2.183333333333333	2018-06-19
52-577	Control	4.376388888888889	0.95	NA	1.55	1.4	4.1	2018-06-09
52-580	Control	5.247222222222222	0.13333333333333333	NA	0.9833333333333333	0.08333333333333333	2.2	2018-05-30
52-584	Control	7.540277777777777	0.21666666666666667	4.3	10.416666666666666	0.6666666666666666	4.583333333333333	2018-08-18
52-588	Control	1.8638888888888887	1.4333333333333333	NA	NA	NA	7.083333333333333	2018-05-10
52-592	Control	10.061805555555555	3.7333333333333334	1.6166666666666667	35.233333333333334	2.783333333333333	3	2018-06-29
52-595	Control	9.650694444444444	0.6666666666666666	NA	17.28333333333333	3.2666666666666666	3.5	2018-06-29
52-601	Control	7.012499999999999	2.966666666666667	NA	5.683333333333334	1.3333333333333333	10.083333333333334	2018-10-27
52-602	Control	18.475694444444443	3.6666666666666665	NA	101.93333333333334	1.7333333333333334	2.0833333333333335	2018-10-27
52-603	Control	2.0972222222222223	32.53333333333333	NA	NA	6.016666666666667	25.2	2018-10-07
52-605	Control	6.831944444444444	0.5666666666666667	NA	16.833333333333332	0.03333333333333333	0.21666666666666667	2018-10-07
52-608	Control	14.202083333333333	6.933333333333334	NA	6.6499999999999995	1.5666666666666667	23.566666666666666	2018-10-07
52-609	Control	9.075	3.433333333333333	2.65	31.983333333333334	3.8833333333333333	6.6	2018-10-07
52-610	Control	1.5993055555555555	1.6833333333333333	3.033333333333333	NA	0.3333333333333333	3.8	2018-10-17
52-612	Control	7.565972222222221	3.283333333333333	NA	NA	NA	3.716666666666667	2018-10-27
52-616	Control	5.935416666666667	0.45	NA	21.766666666666666	1.5	3.3333333333333335	2018-10-17
52-617	Control	0.6986111111111111	0.03333333333333333	NA	NA	0.13333333333333333	11.833333333333334	2018-10-17
52-618	Control	0.15138888888888888	0.08333333333333333	NA	7.033333333333333	0.21666666666666667	2.0166666666666666	2018-10-17
52-619	Control	6.829166666666667	2.8333333333333335	NA	NA	2.466666666666667	12.066666666666666	2018-11-06
52-621	Control	9.563888888888888	1.85	NA	7.233333333333333	36.6	2.8666666666666667	2018-11-06
52-623	Control	6.127083333333333	5.7	NA	NA	0.35	1.8	2018-11-06
52-624	Control	10.902777777777777	0.7	NA	162.25	1.1333333333333333	4.416666666666667	2018-11-06
52-626	Control	2.1180555555555554	1.3666666666666667	NA	3.1666666666666665	NA	10.416666666666666	2018-11-06
52-627	Control	14.183333333333332	0.26666666666666666	NA	0.8333333333333334	1.3	2.2666666666666666	2018-10-27
52-631	Control	4.39375	0.7833333333333333	NA	2.7	2.533333333333333	2.7	2018-11-16
52-633	Control	10.052083333333332	1.75	NA	NA	8.516666666666667	10.833333333333334	2018-11-16
52-634	Control	2.109722222222222	0.7166666666666667	NA	2.933333333333333	NA	6	2018-11-16
52-635	Control	3.0152777777777775	0.7	0.7	NA	1.7166666666666666	3.1166666666666667	2018-11-16
52-636	Control	7.039583333333333	2.183333333333333	3.65	11.916666666666666	NA	13.833333333333334	2018-11-26
52-637	Control	2.8277777777777775	1.7166666666666666	NA	NA	0.7833333333333333	2.8666666666666667	2018-11-26
52-638	Control	17.196527777777778	50.5	NA	67.75	3.9166666666666665	2.9833333333333334	2018-11-16
52-639	Control	0.5958333333333333	1.8333333333333333	2.85	6.366666666666666	1.6833333333333333	6	2018-07-29
52-641	Control	1.979861111111111	5.533333333333333	NA	NA	7.266666666666667	8.283333333333333	2018-07-19
52-642	Control	3.804861111111111	0.7666666666666667	NA	NA	0.4166666666666667	2.1	2018-07-29
52-644	Control	3.040972222222222	5.716666666666667	NA	NA	2.4	5.233333333333333	2018-07-29
52-646	Control	13.090972222222222	1.6333333333333333	NA	70.63333333333333	1.0333333333333334	4.266666666666667	2018-07-29
52-650	Control	4.7236111111111105	25.65	NA	NA	0.6	3.3833333333333333	2018-07-29
52-652	Control	10.92986111111111	5.716666666666667	NA	66.78333333333333	1.3333333333333333	9.416666666666666	2018-07-29
52-656	Control	6.27361111111111	0.8833333333333333	NA	NA	NA	4.466666666666667	2018-08-28
52-663	Control	1.8479166666666667	0.21666666666666667	18.166666666666668	15.133333333333333	0.08333333333333333	1.1	2018-07-09
52-664	Control	2.694444444444444	0.8666666666666667	NA	10.383333333333333	0.6333333333333333	5.033333333333333	2018-07-19
52-666	Control	1.9840277777777777	2.5	3.9166666666666665	5.083333333333333	NA	5.166666666666667	2018-07-19
52-669	Control	0.7999999999999999	0.3	NA	NA	NA	9.783333333333333	2018-09-27
52-671	Control	0.50625	0.45	NA	NA	0.4166666666666667	2.25	2018-07-19
52-674	Control	1.125	8.366666666666667	NA	NA	1.05	14.75	2018-07-09
52-676	Control	5.56875	10.45	NA	0.13333333333333333	0.05	2.033333333333333	2018-09-17
52-677	Control	2.0013888888888887	5.666666666666667	NA	NA	10.933333333333334	11.183333333333334	2018-09-17
52-678	Control	4.052083333333333	0.7166666666666667	NA	3.05	6.433333333333334	5.25	2018-09-27
52-680	Control	8.105555555555554	4.816666666666666	NA	3.6333333333333333	2.75	7.166666666666667	2018-09-17
52-681	Control	5.891666666666667	1.0166666666666666	NA	NA	NA	20.8	2018-09-17
52-683	Control	4.184027777777778	0.7166666666666667	NA	3.3	NA	23.516666666666666	2018-08-28
52-684	Control	3.051388888888889	2.05	2.4	32.65	1.0833333333333333	4.766666666666667	2018-09-27
52-689	Control	8.478472222222221	0.08333333333333333	NA	1.1833333333333333	0.7	2.3833333333333333	2018-09-27
52-693	Control	2.2305555555555556	1.6	NA	NA	NA	8.216666666666667	2018-08-28
52-698	Control	23.90347222222222	0.5166666666666667	NA	NA	1.05	12	2018-09-07
52-699	Control	3.0104166666666665	2.15	NA	8.75	0.31666666666666665	8.733333333333333	2018-08-18
52-703	Control	4.859722222222222	3.9	NA	NA	NA	18.616666666666667	2018-09-07
52-704	Control	5.876388888888888	0.95	NA	46.7	0.55	3.0833333333333335	2018-09-07
52-710	Control	1.0097222222222222	0.8833333333333333	NA	15.233333333333333	1.1833333333333333	5.35	2018-08-28
52-714	Control	16.90347222222222	3.8333333333333335	NA	3.7333333333333334	NA	3.8833333333333333	2018-09-07
52-715	Control	7.729861111111111	1.2	NA	0.8333333333333334	0.13333333333333333	1.4	2018-10-07
52-721	Control	1.7249999999999999	0.9	NA	4.383333333333333	0.6833333333333333	5.05	2018-10-07
52-723	Control	1.1312499999999999	3.216666666666667	NA	3.7333333333333334	1.1166666666666667	5.733333333333333	2018-10-17
52-724	Control	3.170138888888889	0.23333333333333334	NA	NA	-7.8	10.65	2018-10-27
52-725	Control	5.904861111111111	0.55	NA	44.43333333333333	2.2	3.933333333333333	2018-10-27
52-726	Control	3.702083333333333	1.9166666666666667	NA	NA	1.2	6.483333333333333	2018-10-17
52-733	Control	5.6812499999999995	0.55	NA	111.7	0.05	2.716666666666667	2018-11-06
52-734	Control	3.720833333333333	1.6166666666666667	0.9166666666666666	2.3666666666666667	1.2833333333333334	2.533333333333333	2018-11-26
52-737	Control	0.5916666666666667	0.2833333333333333	NA	10.3	2.683333333333333	7.266666666666667	2018-11-26
52-743	Control	7.751388888888888	14.133333333333333	NA	NA	13.283333333333333	6.633333333333333	2018-11-06
52-744	Control	2.092361111111111	1.3	NA	1.0833333333333333	NA	7.416666666666667	2018-11-26
52-749	Control	7.091666666666666	2.2	NA	1.8333333333333333	0.7833333333333333	2.2	2018-07-19
52-750	Control	3.067361111111111	12.2	1.25	0.8	1.4333333333333333	3.683333333333333	2018-11-16
52-751	Control	24.934027777777775	0.55	17.916666666666668	NA	19.883333333333333	19.516666666666666	2018-11-26
52-752	Control	10.55486111111111	1.5833333333333333	1.4166666666666667	NA	1.5833333333333333	4.333333333333333	2018-11-16
52-753	Control	2.8249999999999997	1.1166666666666667	NA	3.933333333333333	NA	2.25	2018-11-26
52-754	Control	0.8763888888888889	0.18333333333333332	NA	NA	3.75	2.45	2018-11-26
52-756	Control	4.027083333333334	23.233333333333334	26.133333333333333	NA	0.8333333333333334	4.666666666666667	2018-11-26
52-757	Control	1.5243055555555556	2.3666666666666667	NA	NA	NA	15.416666666666666	2018-11-26
52-759	Control	3.683333333333333	1.3666666666666667	17.366666666666667	NA	0.85	36.266666666666666	2018-11-16
52-762	Control	13.91111111111111	2.2	NA	65.5	1.9333333333333333	5.066666666666666	2018-11-16
52-763	Control	7.829166666666667	3.0166666666666666	NA	3.3833333333333333	1.5666666666666667	4.533333333333333	2018-11-16
52-764	Control	2.9569444444444444	2.1166666666666667	NA	26.983333333333334	27.716666666666665	3.933333333333333	2018-11-16
52-765	Control	4.096527777777777	2.45	NA	NA	1.6	5.833333333333333	2018-11-16
52-768	Control	6.981249999999999	2.2333333333333334	NA	NA	1.85	3.7333333333333334	2018-11-26
52-770	Control	10.097222222222221	1.95	3.2333333333333334	NA	1.2833333333333334	8.05	2018-11-26
52-776	Control	5.040972222222222	1.6	NA	NA	1.3666666666666667	4.6	2018-11-26
52-782	Control	4.034027777777777	1.6833333333333333	2.2333333333333334	4.9	3.3	3.6166666666666667	2018-09-07
52-783	Control	1.148611111111111	1.0666666666666667	NA	NA	NA	1.5	2018-11-16
52-785	Control	1.6201388888888888	3.9	NA	NA	NA	7.733333333333333	2018-09-07
52-786	Control	3.9972222222222222	8.05	NA	NA	2.5166666666666666	3.5166666666666666	2018-09-07
52-789	Control	4.913194444444445	3.15	NA	NA	NA	5.7	2018-12-06
52-794	Control	3.1527777777777777	7.25	NA	35.11666666666667	2.05	3.55	2018-12-06
52-798	Control	1.0597222222222222	1.2666666666666666	NA	NA	NA	5.183333333333334	2018-12-06
52-800	Control	5.2652777777777775	0.43333333333333335	NA	NA	4.316666666666666	4.5	2018-09-17
52-803	Control	15.931944444444444	7	7.866666666666666	18.75	NA	8.033333333333333	2018-12-06
52-808	Control	2.0326388888888887	2.3	NA	9.383333333333333	0.5666666666666667	3.966666666666667	2018-12-06
52-815	Control	4.750694444444444	0.15	NA	14.866666666666667	0.05	3.533333333333333	2018-12-06
52-817	Control	13.084722222222222	0.5333333333333333	NA	NA	3.75	3.8833333333333333	2018-12-06
52-818	Control	0.06666666666666667	1.6	1.5333333333333334	2.9166666666666665	0.45	2.7666666666666666	2018-12-06
52-819	Control	0.8868055555555555	3.0833333333333335	NA	NA	0.6333333333333333	2.933333333333333	2018-12-16
52-820	Control	8.752083333333333	0	NA	6.15	153.53333333333333	2.3	2018-12-16
52-822	Control	1.9	1.2166666666666666	NA	NA	1.05	7.483333333333333	2018-12-16
52-825	Control	2.461111111111111	9.016666666666667	2.816666666666667	36.56666666666666	NA	3.85	2018-12-16
52-828	Control	2.2263888888888888	1.1166666666666667	NA	NA	NA	4.366666666666666	2018-12-16
52-833	Control	1.7513888888888889	1.8666666666666667	NA	NA	1.6166666666666667	17.383333333333333	2018-09-17
52-834	Control	2.9763888888888888	0.9	NA	NA	3.4833333333333334	3.55	2018-09-17
52-835	Control	0.9986111111111111	1.7833333333333334	NA	NA	NA	7.883333333333333	2018-09-17
52-836	Control	3.717361111111111	2.8666666666666667	14.366666666666667	0.15	0.15	3.55	2018-09-17
52-838	Control	12.15625	19.633333333333333	NA	NA	3.066666666666667	8.383333333333333	2017-11-01
52-841	Control	1.6541666666666666	1.95	NA	0.6	0.6	9.733333333333333	2017-12-21
52-842	Control	6.221527777777777	0.6833333333333333	NA	NA	0.23333333333333334	10.6	2018-09-27
52-844	Control	1.0930555555555554	0.13333333333333333	3.033333333333333	2.466666666666667	1.5166666666666666	6.783333333333333	2018-12-26
52-846	Control	6.160416666666666	1.8833333333333333	NA	4.233333333333333	0.7833333333333333	4.516666666666667	2017-12-21
52-847	Control	8.915277777777778	1.3666666666666667	NA	2.35	0.8666666666666667	1.7666666666666666	2018-09-27
52-848	Control	8.995833333333334	3.033333333333333	NA	NA	1.9	4.366666666666666	2017-12-21
52-850	Control	13.949305555555554	3.8	NA	NA	0.26666666666666666	13.266666666666666	2017-12-21
52-851	Control	1.7687499999999998	2.6333333333333333	NA	3.1166666666666667	0.43333333333333335	1.5666666666666667	2017-12-21
52-852	Control	5.5465277777777775	0	NA	NA	0.2	7.1	2018-12-26
52-853	Control	9.639583333333333	18.433333333333334	NA	NA	0.26666666666666666	2.1166666666666667	2018-09-27
52-855	Control	3.5486111111111107	1.5666666666666667	NA	1.1833333333333333	0.65	11.616666666666667	2017-12-21
52-857	Control	6.011111111111111	19.566666666666666	NA	NA	1.9166666666666667	15.65	2017-12-21
52-858	Control	0.7444444444444444	0.9333333333333333	NA	13.833333333333334	0.5666666666666667	11.85	2017-12-21
52-859	Control	1.0298611111111111	3.95	NA	NA	1.4833333333333334	5.916666666666667	2018-12-26
52-861	Control	3.4034722222222222	1.45	NA	6.75	0.5833333333333334	6.45	2018-12-26
52-862	Control	7.555555555555555	3	NA	NA	0.8833333333333333	3.966666666666667	2017-12-21
52-866	Control	9.909027777777776	1.2	NA	23.483333333333334	2.683333333333333	5.233333333333333	2018-12-26
52-867	Control	15.395138888888889	3.5166666666666666	NA	4.65	0.1	8.733333333333333	2018-12-26
52-868	Control	4.3	4.6	NA	10.4	3.1666666666666665	3.283333333333333	2017-12-31
52-869	Control	0.9138888888888889	1.8333333333333333	NA	4.083333333333333	1.4833333333333334	1.8833333333333333	2018-12-26
52-870	Control	0.88125	1.9	NA	5.25	2.3	6.016666666666667	2018-12-26
52-875	Control	6.057638888888889	3.066666666666667	NA	NA	4.283333333333333	10.033333333333333	2018-01-20
52-878	Control	1.6770833333333333	0.7166666666666667	NA	2.533333333333333	NA	2.65	2018-01-30
52-880	Control	28.793055555555554	4.783333333333333	NA	21.15	0.65	2.5166666666666666	2018-02-09
52-883	Control	0	2.183333333333333	NA	7.6	NA	24.316666666666666	2018-02-09
52-884	Control	4.259722222222222	18.916666666666668	NA	1.55	0.9666666666666667	1.8499999999999999	2018-02-09
52-885	Control	3.0041666666666664	2.5	NA	NA	1.1166666666666667	15.816666666666666	2018-02-09
52-887	Control	10.413194444444445	2.8666666666666667	NA	-3.5833333333333335	0.05	1.3666666666666667	2018-09-27
52-889	Control	3.51875	2.566666666666667	NA	NA	0.5833333333333334	3.4166666666666665	2017-11-21
52-890	Control	2.5166666666666666	3.65	NA	17.5	0.55	1.3666666666666667	2017-11-21
52-891	Control	3.1930555555555555	5.383333333333334	NA	NA	6.366666666666666	11.333333333333334	2017-11-01
52-892	Control	4.6812499999999995	4.466666666666667	NA	2.75	0.18333333333333332	23.4	2017-11-11
52-893	Control	0.5263888888888889	0.5666666666666667	NA	NA	0.5166666666666667	3.216666666666667	2017-11-21
52-894	Control	6.245138888888889	0.21666666666666667	NA	NA	0.31666666666666665	3.3166666666666664	2017-11-01
52-895	Control	23.520833333333332	1.2833333333333334	NA	NA	2.933333333333333	3.4	2018-09-27
52-897	Control	0.8854166666666666	4	NA	NA	NA	3.6666666666666665	2018-11-26
52-898	Control	2.0631944444444446	1.1	NA	3.2	0.7	4.083333333333333	2017-11-21
52-909	Control	12.140972222222222	1.6666666666666667	NA	11.833333333333334	NA	3.2666666666666666	2018-12-16
52-910	Control	0.5701388888888889	7.916666666666667	NA	5.016666666666667	2.8833333333333333	12.833333333333334	2018-12-16
52-913	Control	0.9277777777777777	1.1833333333333333	NA	4.4	NA	2.2333333333333334	2018-12-26
52-914	Control	3.9972222222222222	11.116666666666667	NA	22.966666666666665	NA	10.966666666666667	2018-12-26
52-915	Control	2.4604166666666667	0.5833333333333334	NA	3.35	0.48333333333333334	1.8833333333333333	2018-12-26
52-917	Control	2.1618055555555555	1.3666666666666667	NA	0.5	NA	2.1333333333333333	2018-12-26
52-920	Control	7.441666666666666	0.6	NA	5.55	0.6	3	2018-12-26
52-921	Control	8.720138888888888	0.06666666666666667	NA	NA	NA	6.016666666666667	2017-12-11
52-923	Control	3.6840277777777777	12.433333333333334	NA	2.1333333333333333	0.25	4.516666666666667	2017-12-01
52-925	Control	3.0076388888888888	6.933333333333334	NA	0.55	3.2666666666666666	3.7666666666666666	2017-12-21
52-929	Control	0.625	9.5	1.6833333333333333	NA	0.15	3.7666666666666666	2017-12-01
52-931	Control	-0.3798611111111111	0.15	1.4333333333333333	1.7166666666666666	NA	2	2017-12-01
52-932	Control	0.007638888888888889	0.18333333333333332	NA	NA	0.15	1	2017-12-11
52-933	Control	5.073611111111111	1.45	NA	4.033333333333333	1.9666666666666666	2.05	2017-12-11
52-934	Control	1.7826388888888889	8.683333333333334	NA	4.683333333333334	1.2833333333333334	10.216666666666667	2017-12-11
52-936	Control	2.9506944444444443	3.3333333333333335	1.0666666666666667	2.4833333333333334	0.8	4.75	2017-12-21
52-938	Control	2.576388888888889	1.6833333333333333	1.95	9.066666666666666	0.5833333333333334	9.916666666666666	2017-12-11
52-942	Control	2.1291666666666664	5.866666666666666	NA	5.35	NA	5.25	2017-12-11
52-943	Control	3.138888888888889	7.133333333333334	NA	29.433333333333334	4.6	8.783333333333333	2017-12-01
52-944	Control	1.292361111111111	19.15	NA	NA	4.933333333333334	4.183333333333334	2017-12-01
52-946	Control	7.938194444444444	1.3833333333333333	NA	NA	1.35	1.8166666666666667	2017-12-11
52-948	Control	10.82986111111111	24.5	NA	4.066666666666666	28.883333333333333	31.866666666666667	2017-11-01
52-950	Control	3.597222222222222	0.3333333333333333	NA	0.2833333333333333	0.2833333333333333	1.4666666666666666	2017-11-01
52-952	Control	3.0465277777777775	4.45	NA	5.1	0.4166666666666667	7.8999999999999995	2017-11-01
52-953	Control	0.804861111111111	2.6666666666666665	NA	3.683333333333333	1.6666666666666667	5.333333333333333	2017-11-11
52-955	Control	5.533333333333333	1.95	NA	1.7	0.6666666666666666	11.316666666666666	2017-11-01
52-956	Control	1.66875	1.45	NA	35.96666666666667	3.25	3.8	2017-11-11
52-957	Control	2.8138888888888887	2.066666666666667	NA	13.1	0.48333333333333334	3.55	2017-11-21
52-959	Control	1.1520833333333333	1.2	NA	9.95	0.9166666666666666	3.9166666666666665	2017-12-11
52-961	Control	3.339583333333333	11.2	NA	NA	53.333333333333336	15.283333333333333	2017-12-11
52-964	Control	3.1118055555555553	8.033333333333333	NA	NA	NA	9.983333333333333	2017-12-21
52-965	Control	10.127777777777776	0.9333333333333333	NA	2.283333333333333	3.3	3.15	2017-12-01
52-972	Control	2.64375	3.6666666666666665	NA	11.9	0.11666666666666667	2.3333333333333335	2017-12-01
52-973	Control	0.6277777777777778	2.15	NA	NA	9.933333333333334	11.316666666666666	2017-12-01
52-975	Control	3.261111111111111	0.45	NA	3.0833333333333335	1.2166666666666666	6.6499999999999995	2017-12-01
52-976	Control	5.902083333333333	4.616666666666666	NA	3.7333333333333334	6.2	8.583333333333334	2017-12-11
52-979	Control	4.053472222222222	1.5666666666666667	NA	4.483333333333333	18.183333333333334	2.8833333333333333	2017-12-01
52-980	Control	4.447916666666666	1.85	NA	0.8333333333333334	0.18333333333333332	3.8833333333333333	2017-11-11
52-981	Control	2.7319444444444443	4.016666666666667	NA	NA	1.3166666666666667	3.6166666666666667	2017-11-21
52-982	Control	4.9743055555555555	2.183333333333333	NA	6.616666666666666	NA	7.816666666666666	2017-11-21
52-983	Control	12.034027777777776	0.9	NA	NA	3.3333333333333335	4.166666666666667	2017-11-11
52-984	Control	0.9090277777777778	0.9166666666666666	NA	NA	0.55	6.166666666666667	2017-11-21
52-987	Control	5.095833333333333	5.05	NA	26.9	2.5833333333333335	9.916666666666666	2017-11-11
52-988	Control	2.2354166666666666	5.483333333333333	NA	4.466666666666667	4.016666666666667	5.6	2017-11-21
52-989	Control	2.9090277777777778	3.716666666666667	NA	1.1666666666666667	0.9	5.683333333333334	2017-11-21
52-991	Control	10.714583333333334	0.6333333333333333	NA	NA	3.9833333333333334	4.383333333333333	2018-10-07
52-992	Control	8.549305555555556	1.8166666666666667	NA	6.483333333333333	0.16666666666666666	1.8499999999999999	2018-10-17
52-993	Control	3.1465277777777776	0.26666666666666666	NA	7.1	7.016666666666667	2.95	2018-10-17
52-995	Control	2.1791666666666667	1.7	NA	NA	NA	12.45	2017-11-01
52-996	Control	3.0916666666666663	9.1	NA	4.333333333333333	1.1	3.25	2017-11-21
52-997	Control	2.9749999999999996	1.0333333333333334	NA	2.1666666666666665	0.5333333333333333	2.5166666666666666	2017-11-21
52-998	Control	1.284722222222222	8.416666666666666	NA	NA	NA	7.1499999999999995	2017-11-11
52-999	Control	0.9930555555555555	0.3333333333333333	NA	9.55	0.18333333333333332	18.016666666666666	2017-11-01
53-001	Intervention 3	5.7555555555555555	1.2	1.3166666666666667	26.083333333333332	0.2833333333333333	1.6166666666666667	2017-11-21
53-002	Intervention 3	7.88125	2.6	4.266666666666667	13	4.25	4	2017-11-01
53-003	Intervention 3	0.4659722222222222	1.3	4.416666666666667	0.7333333333333333	1.0833333333333333	1.5833333333333333	2017-11-11
53-004	Intervention 3	19.95625	3.183333333333333	NA	4.916666666666667	0.45	1.3	2017-11-21
53-005	Intervention 3	2.9180555555555556	1.75	1.6	NA	0.2	4.516666666666667	2017-11-11
53-007	Intervention 3	15.130555555555555	1.75	NA	NA	0.7	0.8666666666666667	2017-11-11
53-008	Intervention 3	3.9680555555555554	2.2333333333333334	1.3	NA	0.15	1.2333333333333334	2017-11-01
53-009	Intervention 3	8.043055555555554	1.5	6.433333333333334	6.85	2.1666666666666665	6.333333333333333	2017-11-11
53-011	Intervention 3	6.945833333333333	1.2333333333333334	1.1833333333333333	NA	1.2333333333333334	2.1333333333333333	2017-11-21
53-012	Intervention 3	14.75486111111111	2.4166666666666665	NA	65.51666666666667	0.48333333333333334	2.75	2017-11-01
53-013	Intervention 3	2.444444444444444	3.183333333333333	2.9833333333333334	4.916666666666667	0.7	3.1166666666666667	2017-11-11
53-014	Intervention 3	7.924305555555555	0.95	NA	NA	0.15	8.516666666666666	2017-11-21
53-015	Intervention 3	3.092361111111111	1.1333333333333333	2.216666666666667	0.26666666666666666	25.733333333333334	2.15	2017-12-01
53-016	Intervention 3	8.903472222222222	3.033333333333333	4.283333333333333	NA	0.26666666666666666	4.066666666666666	2017-12-01
53-018	Intervention 3	6.2236111111111105	1.0166666666666666	1.3833333333333333	NA	0.4	0.7333333333333333	2017-12-01
53-019	Intervention 3	4.8694444444444445	4.3	NA	NA	0.8166666666666667	4.683333333333334	2017-12-01
53-020	Intervention 3	6.2548611111111105	0.9333333333333333	NA	34.28333333333333	7.666666666666667	3.0833333333333335	2017-12-11
53-021	Intervention 3	1.0291666666666666	2.2	1.45	22.9	0.23333333333333334	3.3833333333333333	2017-12-11
53-022	Intervention 3	1.0722222222222222	1.3	NA	NA	0.2	7.033333333333333	2017-12-01
53-023	Intervention 3	4.694444444444445	0.9166666666666666	11.466666666666667	2.3333333333333335	0	1.35	2017-11-01
53-024	Intervention 3	0.2875	1.25	0.7	NA	0.9833333333333333	8.483333333333333	2017-12-11
53-025	Intervention 3	8.0875	2.683333333333333	5.833333333333333	54.949999999999996	0.23333333333333334	1.3	2017-11-01
53-026	Intervention 3	13.18611111111111	3.6166666666666667	5.333333333333333	35.63333333333333	4.9	4.783333333333333	2017-12-21
53-027	Intervention 3	0.06736111111111111	1.4	1.4333333333333333	32.1	0.15	3.8333333333333335	2017-12-21
53-028	Intervention 3	3.9972222222222222	0.4666666666666667	1.2	50.56666666666666	NA	3.1	2017-12-21
53-029	Intervention 3	7.122916666666666	3.816666666666667	NA	NA	2.9833333333333334	3.7333333333333334	2017-12-11
53-031	Intervention 3	8.10625	1.4166666666666667	NA	50.5	0.7166666666666667	2.533333333333333	2017-12-31
53-032	Intervention 3	2.0166666666666666	1.5166666666666666	2	NA	0.18333333333333332	3.216666666666667	2017-12-31
53-033	Intervention 3	4.069444444444445	1.6	3.1166666666666667	50.666666666666664	0.03333333333333333	0.8666666666666667	2017-12-11
53-034	Intervention 3	11.370138888888889	2.683333333333333	72.75	NA	0.13333333333333333	20.55	2017-12-21
53-035	Intervention 3	3.770833333333333	4.083333333333333	NA	NA	5.666666666666667	6.233333333333333	2017-12-01
53-036	Intervention 3	5.164583333333333	2.5	4.616666666666666	NA	5.583333333333333	8.7	2017-12-21
53-037	Intervention 3	2.9194444444444443	2.5	0.8166666666666667	18.85	1.8166666666666667	1.5666666666666667	2017-12-31
53-038	Intervention 3	3.0715277777777774	21.733333333333334	1.4	7.6	NA	5.35	2017-12-31
53-039	Intervention 3	4.8486111111111105	3.1	2.5166666666666666	NA	2.316666666666667	3.7333333333333334	2018-03-01
53-040	Intervention 3	1.9395833333333332	3.25	18.216666666666665	NA	0.5833333333333334	25.416666666666668	2018-03-01
53-041	Intervention 3	3.6958333333333333	0.65	NA	5.85	0.26666666666666666	44.25	2018-03-01
53-042	Intervention 3	29.888888888888886	0.8833333333333333	NA	60.416666666666664	NA	1.8333333333333333	2018-03-01
53-043	Intervention 3	3.0854166666666667	1.5333333333333334	NA	0.8333333333333334	0.25	1.3833333333333333	2018-03-01
53-044	Intervention 3	1.45	1.3666666666666667	NA	NA	0.06666666666666667	5.816666666666666	2018-01-10
53-045	Intervention 3	2.1326388888888888	1.6166666666666667	4.333333333333333	NA	0.4666666666666667	3.5666666666666664	2018-01-20
53-047	Intervention 3	3.5479166666666666	2.3666666666666667	NA	4.75	1.7	6.15	2018-03-11
53-048	Intervention 3	15.783333333333333	15.983333333333333	NA	3.8166666666666664	3.5	3.15	2018-01-20
53-049	Intervention 3	3.8013888888888885	3.05	2.0833333333333335	NA	0.23333333333333334	2.3333333333333335	2018-01-20
53-050	Intervention 3	4.897916666666666	1.6333333333333333	4.216666666666667	NA	3.3	3.6166666666666667	2018-03-01
53-051	Intervention 3	2.9604166666666667	1.4333333333333333	1.7333333333333334	4.95	0.21666666666666667	5.716666666666667	2018-03-01
53-052	Intervention 3	2.1493055555555554	2.783333333333333	2.8333333333333335	NA	NA	9.933333333333334	2018-03-11
53-053	Intervention 3	5.225	2.466666666666667	NA	31.066666666666666	2.1666666666666665	13	2018-03-01
53-054	Intervention 3	4.1875	1.9666666666666666	3.9166666666666665	0.5	NA	9.216666666666667	2018-03-11
53-055	Intervention 3	1.8458333333333332	2.05	3.1666666666666665	1.5333333333333332	1.8	4.3	2018-03-11
53-056	Intervention 3	2.739583333333333	1	18.283333333333335	4.166666666666667	2.5	5.25	2018-03-21
53-057	Intervention 3	2.8680555555555554	3.1166666666666667	1.1	NA	0.35	4.216666666666667	2018-03-11
53-058	Intervention 3	3.1194444444444445	1.25	1.4833333333333334	0.8833333333333333	0.45	8.033333333333333	2018-03-21
53-059	Intervention 3	3.725694444444444	2.05	2.85	NA	1.4333333333333333	2.7666666666666666	2018-03-31
53-060	Intervention 3	8.256944444444445	2.3	7.65	8.75	1.4166666666666667	2.5666666666666664	2018-03-21
53-062	Intervention 3	0.16666666666666666	1.9166666666666667	3.8	NA	1.75	6.666666666666667	2018-03-21
53-063	Intervention 3	3.167361111111111	2	6.666666666666667	NA	0.25	7.583333333333333	2018-03-31
53-064	Intervention 3	0.28194444444444444	1.8	1.1	2.1	0.7166666666666667	6.383333333333333	2018-03-11
53-065	Intervention 3	2.7305555555555556	1.2166666666666666	16.966666666666665	1.0666666666666667	0.13333333333333333	2.966666666666667	2018-03-21
53-066	Intervention 3	2.8	4.2	NA	NA	3.8	5.2	2018-03-21
53-067	Intervention 3	2.061111111111111	1.6	2.3333333333333335	27.116666666666667	0.5666666666666667	4.233333333333333	2018-03-21
53-068	Intervention 3	2.75	2.183333333333333	2.1333333333333333	NA	NA	1.55	2018-03-11
53-069	Intervention 3	1.9763888888888888	1.1166666666666667	0.9	0.5333333333333333	0.43333333333333335	4.85	2018-03-21
53-070	Intervention 3	4.808333333333333	3.6166666666666667	5.666666666666667	5.516666666666667	0.31666666666666665	5.633333333333333	2018-04-10
53-071	Intervention 3	1.859722222222222	3.716666666666667	2	4.283333333333333	0.5833333333333334	1.9166666666666667	2018-03-31
53-072	Intervention 3	1.0152777777777777	2.1	6.383333333333334	10.683333333333334	0.2	10.616666666666667	2018-04-10
53-073	Intervention 3	2.072222222222222	0.7666666666666667	1.7166666666666666	1.65	0.21666666666666667	1.7833333333333332	2018-04-10
53-074	Intervention 3	4.870833333333333	2.85	2.316666666666667	NA	0.23333333333333334	3.9	2018-04-10
53-075	Intervention 3	1.0291666666666666	1.1833333333333333	NA	NA	0.7833333333333333	2.4	2018-04-10
53-076	Intervention 3	1.7569444444444444	3.9833333333333334	NA	NA	0.06666666666666667	7.05	2018-03-31
53-077	Intervention 3	2.1062499999999997	1.3	2.7	3.3333333333333335	0.6	4.8	2018-04-10
53-078	Intervention 3	2.5743055555555556	5.666666666666667	NA	NA	3.1166666666666667	11.3	2018-01-10
53-079	Intervention 3	5.907638888888888	1.45	NA	16.766666666666666	4.2	10.033333333333333	2018-01-10
53-080	Intervention 3	3.920833333333333	1.95	NA	3.3666666666666667	0.2833333333333333	4.033333333333333	2018-01-10
53-081	Intervention 3	2.0993055555555555	1.4666666666666666	2.033333333333333	2.6	0.21666666666666667	3.933333333333333	2018-04-10
53-082	Intervention 3	1.640972222222222	2.55	2.0833333333333335	1.2	0.5833333333333334	2.0666666666666664	2018-03-31
53-083	Intervention 3	2.107638888888889	1.1	NA	NA	0.38333333333333336	6.883333333333333	2018-04-10
53-084	Intervention 3	1.2201388888888889	1.7333333333333334	NA	5.333333333333333	0.21666666666666667	5.383333333333333	2018-05-10
53-085	Intervention 3	3.775	1.15	2	0.9	0.06666666666666667	3.8333333333333335	2018-04-30
53-086	Intervention 3	1.0666666666666667	1.8333333333333333	1.6666666666666667	2.466666666666667	0.1	3.466666666666667	2018-05-10
53-087	Intervention 3	3.7701388888888885	5.033333333333333	NA	NA	0.3	2.3	2018-05-10
53-088	Intervention 3	6.064583333333333	3.1	4.283333333333333	5.2	0.55	5.883333333333333	2018-01-10
53-089	Intervention 3	8.051388888888889	1.2	1.45	NA	0.6833333333333333	0.9666666666666667	2017-12-31
53-090	Intervention 3	10.170833333333333	2.3833333333333333	1.6666666666666667	1.55	0.1	2.1	2018-04-30
53-091	Intervention 3	1.78125	1.2666666666666666	4.366666666666666	NA	3.816666666666667	0.2	2018-05-20
53-092	Intervention 3	10.765972222222222	1.7333333333333334	NA	NA	162.41666666666666	15.016666666666666	2018-05-20
53-093	Intervention 3	2.009027777777778	1.2833333333333334	3.1	7.016666666666667	0.03333333333333333	6.2	2018-05-20
53-094	Intervention 3	5.8590277777777775	5.366666666666666	23.4	24.75	23.416666666666668	22.766666666666666	2018-05-20
53-095	Intervention 3	7.174305555555555	4.516666666666667	5.783333333333333	46.4	3.05	8.983333333333333	2018-05-30
53-096	Intervention 3	2.2895833333333333	4.716666666666667	5.016666666666667	7.016666666666667	NA	10.016666666666666	2018-04-30
53-097	Intervention 3	2.198611111111111	1.0666666666666667	1	0.7	0.35	2.8666666666666667	2018-05-30
53-098	Intervention 3	2.0840277777777776	3.433333333333333	NA	4.933333333333334	4.533333333333333	2.8333333333333335	2018-02-19
53-099	Intervention 3	2.984722222222222	0.7	3.183333333333333	4.033333333333333	0.13333333333333333	3.933333333333333	2018-04-20
53-100	Intervention 3	2.1604166666666664	1.1166666666666667	2.6666666666666665	2.466666666666667	0.2	2.5833333333333335	2018-04-30
53-102	Intervention 3	2.060416666666667	3.35	3.533333333333333	1.2	NA	3.9166666666666665	2018-04-30
53-104	Intervention 3	2.5652777777777778	0.85	1.5166666666666666	NA	0.18333333333333332	5.266666666666667	2018-01-10
53-105	Intervention 3	5.302083333333333	2.6666666666666665	1.9166666666666667	2.55	0.21666666666666667	6.85	2018-03-31
53-106	Intervention 3	1.1291666666666667	1.1333333333333333	26.2	NA	0.35	5.1	2018-04-10
53-107	Intervention 3	5.2868055555555555	0.4666666666666667	NA	0.05	8.65	10	2018-06-29
53-108	Intervention 3	5.978472222222222	23.5	24.75	25.333333333333332	21.55	20.75	2018-06-19
53-109	Intervention 3	13.108333333333333	2.5	NA	NA	3.533333333333333	8.683333333333334	2018-06-09
53-110	Intervention 3	3.845833333333333	1.9833333333333334	41.9	66.35	0	2.7333333333333334	2018-06-19
53-111	Intervention 3	2.925	2.15	4.483333333333333	1.9833333333333334	0.6166666666666667	9.05	2018-06-19
53-112	Intervention 3	2.80625	2.1	4.95	NA	5.716666666666667	9.133333333333333	2018-06-19
53-113	Intervention 3	16.89861111111111	3.6333333333333333	NA	3.283333333333333	0.05	3.3833333333333333	2018-05-30
53-114	Intervention 3	3.288194444444444	-1.6	1.8666666666666667	2.4166666666666665	NA	2.5833333333333335	2018-06-19
53-115	Intervention 3	7.199999999999999	0.9333333333333333	15.35	NA	21.883333333333333	19.966666666666665	2018-06-29
53-116	Intervention 3	2.020833333333333	1.75	2.9	4.783333333333333	2.8833333333333333	6.45	2018-06-29
53-117	Intervention 3	4.993055555555555	3.4166666666666665	2.7	2.966666666666667	0.16666666666666666	7.833333333333333	2018-07-09
53-118	Intervention 3	1.9243055555555555	3.1	45.71666666666667	NA	0.08333333333333333	5.75	2018-07-09
53-119	Intervention 3	4.008333333333333	2.433333333333333	NA	NA	67.8	2.933333333333333	2018-01-10
53-121	Intervention 3	1.6243055555555554	2.5166666666666666	NA	10.816666666666666	0.25	2.0166666666666666	2018-03-31
53-122	Intervention 3	1.8847222222222222	1.4833333333333334	3.7	NA	2.033333333333333	3.216666666666667	2018-07-19
53-123	Intervention 3	1.8111111111111111	3.0833333333333335	5.4	NA	0.18333333333333332	6.516666666666667	2018-07-19
53-124	Intervention 3	25.426388888888887	1.6	11.2	12.483333333333333	0.5666666666666667	12.816666666666666	2018-07-09
53-125	Intervention 3	2.0875	1.4333333333333333	7.166666666666667	7.783333333333333	0.18333333333333332	8.1	2018-07-09
53-126	Intervention 3	2.0631944444444446	2.0833333333333335	3.95	0.25	0.25	7.25	2018-07-09
53-127	Intervention 3	3.051388888888889	2.9166666666666665	2.7333333333333334	2.1333333333333333	0.11666666666666667	2.5833333333333335	2018-06-29
53-128	Intervention 3	2.1354166666666665	3.1666666666666665	9.216666666666667	NA	7.95	10.95	2018-02-09
53-129	Intervention 3	3.8840277777777774	3.8833333333333333	NA	2.433333333333333	0.13333333333333333	5.95	2018-02-19
53-130	Intervention 3	2.926388888888889	2	2.466666666666667	1.7	0.2833333333333333	2.45	2018-02-19
53-131	Intervention 3	1.7479166666666666	0.6333333333333333	NA	1.4833333333333334	-0.05	1.45	2018-02-19
53-132	Intervention 3	7.878472222222221	1.7166666666666666	2.1333333333333333	1.0333333333333332	0.3	3.716666666666667	2018-02-09
53-133	Intervention 3	7.8270833333333325	1.35	1.1666666666666667	NA	1.7166666666666666	3.6166666666666667	2018-01-30
53-134	Intervention 3	4.926388888888889	2.2	NA	NA	1.7333333333333334	8.483333333333333	2018-02-19
53-135	Intervention 3	3.1062499999999997	3	NA	6.216666666666667	1.2666666666666666	6.183333333333334	2018-02-09
53-136	Intervention 3	15.9125	2.65	NA	4.55	NA	7.8999999999999995	2018-01-30
53-137	Intervention 3	5.0465277777777775	2.966666666666667	1.1166666666666667	0.5166666666666666	0.5166666666666667	8.116666666666667	2018-01-30
53-138	Intervention 3	3.878472222222222	1.35	NA	0.36666666666666664	0.1	1.6333333333333333	2018-07-29
53-139	Intervention 3	6.1298611111111105	2.3666666666666667	NA	4.7	98.63333333333334	2.65	2018-07-29
53-140	Intervention 3	9.68611111111111	2.9166666666666665	1.45	1.1666666666666667	0.4666666666666667	1.8666666666666667	2018-02-19
53-141	Intervention 3	4.953472222222222	3.05	5.133333333333334	NA	NA	8.883333333333333	2018-01-30
53-143	Intervention 3	4.059722222222222	2.2333333333333334	NA	22.566666666666666	NA	3.433333333333333	2018-02-09
53-144	Intervention 3	3.9145833333333333	2.066666666666667	1.8166666666666667	21.6	0.4666666666666667	5.633333333333333	2018-02-19
53-146	Intervention 3	1.297222222222222	2.5166666666666666	1.3666666666666667	NA	0.13333333333333333	1.0166666666666666	2018-02-19
53-148	Intervention 3	9.277777777777777	2.7666666666666666	2.45	22.78333333333333	0.25	2.4166666666666665	2018-02-19
53-149	Intervention 3	5.060416666666667	6.05	1.9833333333333334	3.85	0.06666666666666667	7.766666666666667	2018-02-19
53-150	Intervention 3	3.9972222222222222	1.6166666666666667	NA	NA	0.26666666666666666	1.9833333333333334	2018-04-20
53-151	Intervention 3	10.025694444444444	1.9166666666666667	3.3	3.35	2.45	4.2	2018-07-29
53-152	Intervention 3	9.60763888888889	2.5	NA	2.1333333333333333	3.1666666666666665	2.4	2018-08-08
53-153	Intervention 3	3.9402777777777778	1.35	44.483333333333334	NA	NA	3.183333333333333	2018-08-18
53-155	Intervention 3	8.026388888888889	1.1166666666666667	NA	7.483333333333333	2.933333333333333	7.816666666666666	2018-07-29
53-156	Intervention 3	9.099305555555555	1.75	3.3	4.15	0.16666666666666666	2.3333333333333335	2018-08-18
53-157	Intervention 3	5.159027777777777	4.533333333333333	1.2666666666666666	2.45	0.43333333333333335	25.266666666666666	2018-08-08
53-158	Intervention 3	9.019444444444444	3.216666666666667	2.4	9.183333333333334	0.11666666666666667	8.583333333333334	2018-08-18
53-159	Intervention 3	0.9527777777777777	1.35	0.8666666666666667	2.1	0.25	1.15	2018-07-19
53-160	Intervention 3	4.115972222222222	1.1333333333333333	5.633333333333334	3.4166666666666665	3.5	2.9	2018-05-30
53-161	Intervention 3	4.926388888888889	1.8166666666666667	0	1.5833333333333333	0.08333333333333333	7.466666666666667	2018-07-29
53-162	Intervention 3	2.0944444444444446	1.9	NA	NA	0.6	4.2	2018-07-29
53-163	Intervention 3	4.009027777777778	0.95	3.683333333333333	3.683333333333333	0.16666666666666666	3.9833333333333334	2018-07-19
53-164	Intervention 3	3.464583333333333	0.9666666666666667	0.9166666666666666	2.9166666666666665	0.25	3.1166666666666667	2018-08-28
53-165	Intervention 3	4.0625	0.9	2.433333333333333	2.0666666666666664	0.3333333333333333	2.3333333333333335	2018-08-28
53-166	Intervention 3	5.990972222222222	1.6333333333333333	2.2333333333333334	6.3	0.06666666666666667	3.4166666666666665	2018-08-18
53-167	Intervention 3	7.1930555555555555	1.0833333333333333	1.8666666666666667	NA	1.1666666666666667	4.266666666666667	2018-08-28
53-168	Intervention 3	8.931944444444444	1.8333333333333333	NA	1.5	3.3333333333333335	2.35	2018-08-18
53-169	Intervention 3	2.9701388888888887	0.23333333333333334	1.2666666666666666	18.75	2.5166666666666666	1.35	2018-08-18
53-170	Intervention 3	5.263888888888888	1.9666666666666666	3.8333333333333335	NA	8.9	4.65	2018-08-28
53-172	Intervention 3	5.002777777777777	1.4166666666666667	3.2666666666666666	3.3166666666666664	0.18333333333333332	4.183333333333334	2018-08-28
53-173	Intervention 3	5.011805555555555	2.816666666666667	NA	NA	NA	6.316666666666666	2018-08-18
53-174	Intervention 3	4.816666666666666	2.533333333333333	16.6	16.05	0.15	1.9666666666666666	2018-08-18
53-176	Intervention 3	27.10486111111111	1.5333333333333334	3.9833333333333334	4.066666666666666	0.13333333333333333	6.033333333333333	2018-09-07
53-177	Intervention 3	7.1305555555555555	3.4833333333333334	5.833333333333333	NA	NA	23.133333333333333	2018-09-07
53-178	Intervention 3	3.0055555555555555	3.2	1.3333333333333333	NA	0.4	7.316666666666666	2018-09-07
53-179	Intervention 3	1.3868055555555554	3.05	6.133333333333334	6.316666666666666	2.85	7.516666666666667	2018-09-17
53-180	Intervention 3	0.23402777777777778	1	2.3833333333333333	2.8	0.21666666666666667	3.55	2018-08-28
53-181	Intervention 3	5.770138888888889	2.0166666666666666	4.15	4.116666666666666	NA	6.6	2018-09-17
53-182	Intervention 3	3.6340277777777774	2.5833333333333335	4.666666666666667	4.7	0.25	4.35	2018-09-27
53-183	Intervention 3	3.9263888888888885	1.35	1.3	2.9	0.25	1.2333333333333334	2018-09-17
53-185	Intervention 3	2.8930555555555553	4.833333333333333	5.7	7.166666666666667	3	6.216666666666667	2018-09-17
53-186	Intervention 3	2.102777777777778	2.683333333333333	NA	NA	1.7333333333333334	4.733333333333333	2018-09-17
53-188	Intervention 3	3.952083333333333	1.5333333333333334	NA	2.533333333333333	0.45	3.25	2018-09-17
53-189	Intervention 3	6.063888888888888	2.4166666666666665	4.283333333333333	4.466666666666667	5.083333333333333	4.266666666666667	2018-09-07
53-190	Intervention 3	0.9465277777777777	1.6666666666666667	2.15	5.6	0.7333333333333333	5.316666666666666	2018-09-27
53-191	Intervention 3	3.092361111111111	2.966666666666667	2	2.9833333333333334	0.43333333333333335	2.9833333333333334	2018-09-27
53-192	Intervention 3	1.8902777777777777	3.183333333333333	4.366666666666666	NA	0.5166666666666667	4.933333333333334	2018-09-27
53-193	Intervention 3	4.066666666666666	1.8333333333333333	2.8833333333333333	11.183333333333334	NA	7.583333333333333	2018-09-27
53-194	Intervention 3	3.951388888888889	2.216666666666667	NA	NA	0.43333333333333335	3.2333333333333334	2018-09-27
53-195	Intervention 3	12.197222222222221	1.8333333333333333	NA	4.116666666666666	NA	4.766666666666667	2018-10-07
53-196	Intervention 3	3.2805555555555554	1.8666666666666667	3.933333333333333	NA	0.4666666666666667	3.8833333333333333	2018-09-27
53-197	Intervention 3	8.09375	1.5	3.3333333333333335	28.516666666666666	0.3	3.25	2018-10-07
53-198	Intervention 3	2.503472222222222	1.7666666666666666	1.4833333333333334	0.95	0.5	1.3666666666666667	2018-10-17
53-199	Intervention 3	13.177777777777777	4.25	6.066666666666666	7.066666666666666	NA	5.933333333333334	2018-10-17
53-200	Intervention 3	6.074305555555555	2	NA	NA	1.0833333333333333	2.8333333333333335	2018-10-17
53-201	Intervention 3	2.95625	2.95	3.4833333333333334	8.066666666666666	8.066666666666666	7.633333333333333	2018-10-17
53-202	Intervention 3	6.111111111111111	3.5833333333333335	1.2333333333333334	2.7333333333333334	0.15	1.15	2018-10-17
53-203	Intervention 3	3.8249999999999997	2.3	2.1333333333333333	3.2	2.0166666666666666	4.183333333333334	2018-10-17
53-204	Intervention 3	1.948611111111111	3.3333333333333335	NA	5.45	0.6166666666666667	5.733333333333333	2018-10-27
53-205	Intervention 3	1.954861111111111	2.316666666666667	0.95	4.416666666666667	0.43333333333333335	4.766666666666667	2018-10-27
53-206	Intervention 3	1.9993055555555554	1.9	3.25	4.116666666666666	NA	6.133333333333333	2018-11-06
53-207	Intervention 3	1.9215277777777777	4.833333333333333	5.216666666666667	3.4166666666666665	0.25	5.166666666666667	2018-11-06
53-208	Intervention 3	15.618749999999999	0.4	0.26666666666666666	0.75	0.016666666666666666	1.0166666666666666	2018-10-27
53-209	Intervention 3	2.0666666666666664	2.783333333333333	5.6	NA	0.5166666666666667	6.6	2018-11-26
53-210	Intervention 3	21.535416666666666	0.8166666666666667	2.0166666666666666	1.8666666666666667	0.25	2.3333333333333335	2018-11-26
53-211	Intervention 3	0.8388888888888888	2.2333333333333334	18.033333333333335	1.4333333333333333	NA	1.5	2018-11-26
53-212	Intervention 3	3.0993055555555555	1.3	1.1	3.55	0.26666666666666666	3.5833333333333335	2018-11-26
53-213	Intervention 3	7.923611111111111	1.8166666666666667	4.9	7.833333333333333	1.3	4.05	2018-11-26
53-214	Intervention 3	5.124305555555555	4.15	2.2333333333333334	NA	0.06666666666666667	1.0833333333333333	2018-11-26
53-215	Intervention 3	2.8729166666666663	5.05	21.916666666666668	22.966666666666665	3.4833333333333334	21.816666666666666	2018-11-16
53-216	Intervention 3	2.197222222222222	2.216666666666667	1.7	2.0666666666666664	0.5833333333333334	1.5833333333333333	2018-11-06
53-217	Intervention 3	11.120138888888889	2.2333333333333334	2.466666666666667	3.4166666666666665	0.18333333333333332	2.966666666666667	2018-11-16
53-218	Intervention 3	3.145138888888889	1.7333333333333334	6.483333333333333	7	0.11666666666666667	6.616666666666666	2018-11-16
53-219	Intervention 3	12.426388888888889	2.2333333333333334	0.9666666666666667	0.3333333333333333	5.716666666666667	5.966666666666667	2018-11-16
53-220	Intervention 3	1.7791666666666666	1.6	0.85	1.1	0.7	1.1333333333333333	2018-11-06
53-221	Intervention 3	2.9041666666666663	1.75	3.1166666666666667	NA	0.25	3.75	2018-12-06
53-222	Intervention 3	2.0729166666666665	1.7666666666666666	3.2666666666666666	3.2	0.25	6.333333333333333	2018-12-06
53-223	Intervention 3	0.41388888888888886	1.0333333333333334	0.8333333333333334	NA	NA	4.516666666666667	2018-12-06
53-224	Intervention 3	38.26597222222222	1.5333333333333334	1.35	3.533333333333333	0.4	3.2666666666666666	2018-11-16
53-225	Intervention 3	7.106249999999999	0.7333333333333333	1.65	1.65	0.5666666666666667	4.333333333333333	2018-12-16
53-226	Intervention 3	10.206249999999999	3.8	NA	75.51666666666667	0.7166666666666667	4.583333333333333	2019-01-15
53-227	Intervention 3	7.791666666666666	3.4833333333333334	1	2.3833333333333333	0.5	16	2018-12-26
53-228	Intervention 3	3.067361111111111	3.5166666666666666	4.35	1.8333333333333333	0.26666666666666666	5.1	2018-12-26
53-229	Intervention 3	18.127777777777776	1.1166666666666667	2.8	2.7333333333333334	0.15	2.75	2019-01-15
53-230	Intervention 3	3.01875	1.3166666666666667	2.033333333333333	2.3166666666666664	-0.25	2.15	2019-01-15
53-231	Intervention 3	6.123611111111111	1.55	1.55	2.466666666666667	0.16666666666666666	2.683333333333333	2019-01-05
53-232	Intervention 3	3.9875	5.65	1.5	2.05	0.55	2.75	2019-01-15
53-233	Intervention 3	4.186111111111111	2.15	NA	6.766666666666667	0.23333333333333334	6.2	2018-12-26
53-234	Intervention 3	6.061111111111111	4.616666666666666	0.08333333333333333	23.983333333333334	0.25	4.816666666666666	2018-12-16
53-235	Intervention 3	6.020833333333333	1.75	0.95	NA	20.016666666666666	3.283333333333333	2019-01-15
53-236	Intervention 3	11.13125	2.533333333333333	3.533333333333333	3.1166666666666667	0.5	2.8	2019-01-05
53-237	Intervention 3	1.0458333333333332	1.7	1.2833333333333334	3.0166666666666666	0.26666666666666666	2.1	2018-12-26
53-238	Intervention 3	0.7270833333333333	1.6166666666666667	NA	1.1666666666666667	0.23333333333333334	2.1166666666666667	2019-01-05
53-239	Intervention 3	4.926388888888889	4.433333333333334	6.25	5.366666666666666	0.2833333333333333	5.75	2019-01-05
53-240	Intervention 3	0.9722222222222222	2.2666666666666666	NA	5.55	0.4166666666666667	5.333333333333333	2019-01-05
53-241	Intervention 3	1.2756944444444445	3.1666666666666665	6.833333333333333	6.95	-0.08333333333333333	9.466666666666667	2019-01-05
53-242	Intervention 3	11.995833333333334	1.3833333333333333	7.883333333333334	NA	NA	8.4	2019-01-15
53-243	Intervention 3	3.4881944444444444	5	2.4	2.3333333333333335	0.26666666666666666	2.3666666666666667	2019-01-15
53-244	Intervention 3	2.120833333333333	8.15	1.0333333333333334	2.15	0.2	10.95	2019-02-04
53-245	Intervention 3	2.042361111111111	4.15	NA	2.75	0.65	4.816666666666666	2019-02-14
53-247	Intervention 3	3.0527777777777776	2.75	NA	NA	0.13333333333333333	2.3833333333333333	2019-02-04
53-248	Intervention 3	4.045833333333333	1.4666666666666666	2.783333333333333	3.85	NA	1.6	2019-02-04
53-249	Intervention 3	2.197222222222222	2.183333333333333	6.466666666666667	5.366666666666666	4.1	7.683333333333334	2019-01-25
53-250	Intervention 3	2.022222222222222	2.45	1.5666666666666667	5.716666666666667	2.9166666666666665	6.583333333333333	2019-02-14
53-251	Intervention 3	15.924305555555554	1.75	NA	1.4666666666666666	1.3333333333333333	4.75	2019-02-04
53-252	Intervention 3	5.260416666666666	4.733333333333333	1.5666666666666667	1.5	0.08333333333333333	1.5666666666666667	2019-01-25
53-253	Intervention 3	2.017361111111111	2.6333333333333333	2.966666666666667	1.1166666666666667	0.1	3.1666666666666665	2019-02-24
53-255	Intervention 3	3.0194444444444444	3.3333333333333335	NA	NA	1	4.5	2019-02-04
53-256	Intervention 3	7.888194444444444	2.65	4.116666666666666	3.683333333333333	0.85	4.683333333333334	2019-02-14
53-257	Intervention 3	4.041666666666666	4.166666666666667	0	1.2	NA	3.2666666666666666	2019-02-14
53-258	Intervention 3	4.172222222222222	1.95	0	2.2	0.3	6.233333333333333	2019-02-14
53-259	Intervention 3	12.068055555555555	1.5166666666666666	0.26666666666666666	15.583333333333334	NA	3.0166666666666666	2018-12-06
53-260	Intervention 3	2.9805555555555556	1.5666666666666667	3.283333333333333	4.266666666666667	NA	3.0833333333333335	2018-12-16
53-261	Intervention 3	4.039583333333333	1.85	NA	3.3333333333333335	0.11666666666666667	3.2	2018-12-06
54-001	Intervention 2	4.125	0.5333333333333333	NA	NA	0.4166666666666667	4.15	2017-11-01
54-004	Intervention 2	16.111805555555556	1.35	6.416666666666667	100.3	0.7666666666666667	7.683333333333334	2017-11-01
54-005	Intervention 2	2.098611111111111	3.2333333333333334	NA	1.55	0.6833333333333333	5.35	2017-11-01
54-006	Intervention 2	4.120833333333334	5.133333333333334	NA	14.333333333333334	2.15	11.2	2017-11-01
54-008	Intervention 2	17.134722222222223	0.3	0.8166666666666667	1.05	0.35	4.166666666666667	2017-11-01
54-009	Intervention 2	1.7666666666666666	0.9	1.45	NA	0.08333333333333333	2.3	2017-11-01
54-010	Intervention 2	5.138194444444444	2.35	2.4	5.15	0.18333333333333332	6.716666666666667	2018-07-29
54-011	Intervention 2	9.947916666666666	2.433333333333333	2.066666666666667	NA	0.95	4.116666666666666	2017-11-11
54-012	Intervention 2	5.052777777777777	3.7666666666666666	NA	NA	1.2	4.283333333333333	2017-11-11
54-014	Intervention 2	7.328472222222222	0.5666666666666667	NA	NA	145.45	1.45	2017-11-11
54-015	Intervention 2	8.245833333333334	3.9166666666666665	NA	23.8	3.95	5.4	2017-11-11
54-016	Intervention 2	4.105555555555555	2.4833333333333334	NA	2.933333333333333	0.6166666666666667	3.6166666666666667	2017-11-11
54-017	Intervention 2	4.047222222222222	1.15	2.3333333333333335	1.2166666666666666	0.2833333333333333	3.8166666666666664	2018-07-29
54-018	Intervention 2	2.086111111111111	1.1833333333333333	5.366666666666666	0.21666666666666667	0.5833333333333334	6.483333333333333	2017-11-01
54-019	Intervention 2	9.239583333333332	1.5166666666666666	4.416666666666667	5.833333333333333	0.7333333333333333	9.616666666666667	2017-11-01
54-020	Intervention 2	3.55625	3.4166666666666665	2.25	NA	3.2666666666666666	5.333333333333333	2017-11-11
54-023	Intervention 2	7.77361111111111	0.35	NA	8.1	0.48333333333333334	1.4666666666666666	2017-11-21
54-024	Intervention 2	5.082638888888889	6.583333333333333	NA	NA	5.466666666666667	7.633333333333333	2017-11-11
54-025	Intervention 2	2.1152777777777776	6.816666666666666	NA	NA	0.6333333333333333	2.183333333333333	2017-11-11
54-026	Intervention 2	2.0916666666666663	6.516666666666667	NA	0.95	0.43333333333333335	7.466666666666667	2017-11-11
54-027	Intervention 2	3.2583333333333333	1.7166666666666666	7.466666666666667	0.36666666666666664	0.5833333333333334	2.2333333333333334	2017-11-11
54-028	Intervention 2	0.15833333333333333	0.6666666666666666	3.8	0.4666666666666667	0.48333333333333334	3.8	2017-11-11
54-029	Intervention 2	4.727777777777778	1.2	NA	NA	0.016666666666666666	4.783333333333333	2017-11-11
54-030	Intervention 2	6.2868055555555555	1.9	NA	6.733333333333333	NA	7.966666666666667	2017-11-21
54-031	Intervention 2	2.06875	1.5833333333333333	2.25	NA	0.5166666666666667	3.283333333333333	2017-11-21
54-032	Intervention 2	5.230555555555555	0.31666666666666665	NA	NA	0.35	0.9	2017-11-21
54-034	Intervention 2	3.865972222222222	0.23333333333333334	NA	NA	0.016666666666666666	3.1333333333333333	2017-11-21
54-035	Intervention 2	9.71736111111111	0.35	NA	NA	0.016666666666666666	2.0833333333333335	2017-11-21
54-036	Intervention 2	3.290972222222222	4	2.75	1.0833333333333333	0.03333333333333333	6.833333333333333	2017-11-21
54-039	Intervention 2	2.7680555555555553	0.8833333333333333	3.3666666666666667	NA	0.7	4.316666666666666	2017-11-21
54-040	Intervention 2	7.909027777777777	0.9166666666666666	5.35	NA	0.75	5.966666666666667	2017-11-21
54-041	Intervention 2	0.1673611111111111	2.216666666666667	NA	24.916666666666668	0.9166666666666666	4.016666666666667	2017-11-21
54-042	Intervention 2	-0.16805555555555554	2.4166666666666665	NA	NA	1.75	3.1	2017-11-21
54-043	Intervention 2	14.020138888888889	1.1833333333333333	NA	NA	154.91666666666666	9.716666666666667	2017-11-21
54-044	Intervention 2	0.03958333333333333	1.45	0.95	NA	NA	0.95	2017-12-01
54-045	Intervention 2	0.08819444444444444	0.9333333333333333	2.1166666666666667	1.4	0.21666666666666667	2.1166666666666667	2017-12-01
54-046	Intervention 2	7.175	16.25	7.983333333333333	1.2	0.2	20.716666666666665	2017-12-01
54-047	Intervention 2	14.943055555555555	0.7333333333333333	0.75	NA	0.03333333333333333	2.7666666666666666	2017-12-01
54-048	Intervention 2	9.14861111111111	0.85	NA	20.316666666666666	0.3	8.483333333333333	2017-11-21
54-049	Intervention 2	6.2875	3.65	NA	NA	140.06666666666666	5.533333333333333	2017-11-21
54-051	Intervention 2	9.765277777777778	0.5333333333333333	NA	37.416666666666664	0.3	2.7666666666666666	2017-12-01
54-052	Intervention 2	7.111111111111111	1.5666666666666667	NA	2.1333333333333333	0.3	6.15	2017-12-01
54-053	Intervention 2	4.571527777777778	11.7	NA	39.71666666666667	6.566666666666666	8.7	2017-11-21
54-054	Intervention 2	17.85833333333333	0.5	5.683333333333334	68.73333333333333	0.05	7.816666666666666	2018-07-29
54-055	Intervention 2	3.1729166666666666	3.033333333333333	0.65	1.4333333333333333	4.383333333333334	5.533333333333333	2017-12-01
54-056	Intervention 2	15.097222222222221	1.15	1.8833333333333333	4.6	0.5166666666666667	5.6	2017-12-01
54-057	Intervention 2	2.852777777777778	3.15	NA	18.016666666666666	2.8666666666666667	4.033333333333333	2017-12-01
54-058	Intervention 2	7.070833333333333	18.816666666666666	NA	NA	1.8666666666666667	6.7	2017-12-01
54-059	Intervention 2	7.038194444444444	1.4666666666666666	2.033333333333333	NA	3.0166666666666666	3.05	2017-12-01
54-060	Intervention 2	2.8763888888888887	3.966666666666667	NA	3.9	4.133333333333334	4.233333333333333	2017-12-01
54-061	Intervention 2	16.12708333333333	0.75	NA	1.6666666666666667	NA	3	2017-12-01
54-062	Intervention 2	8.081249999999999	0.6	NA	NA	0.43333333333333335	5.233333333333333	2017-12-11
54-063	Intervention 2	3.148611111111111	1.8666666666666667	NA	4.716666666666667	0.6333333333333333	4.7	2017-12-11
54-064	Intervention 2	12.034027777777776	1.8833333333333333	NA	NA	0.8	3.9166666666666665	2017-12-01
54-065	Intervention 2	2.904861111111111	1.5666666666666667	0.9	1.2666666666666666	0.8833333333333333	2.1	2017-12-01
54-066	Intervention 2	3.511805555555555	0.5166666666666667	1.2833333333333334	0.9333333333333333	0.03333333333333333	1.7833333333333332	2018-07-29
54-067	Intervention 2	5.138888888888888	2.65	1.2333333333333334	NA	0.7	5.083333333333333	2018-07-29
54-068	Intervention 2	0.6006944444444444	4.916666666666667	3.7666666666666666	4.85	0.6333333333333333	4.75	2018-07-29
54-069	Intervention 2	3.690972222222222	1.7	2.75	2.95	0.03333333333333333	3	2018-07-29
54-070	Intervention 2	3.317361111111111	1.6333333333333333	1.8666666666666667	NA	2.7	2.9	2018-07-29
54-071	Intervention 2	8.99236111111111	5.833333333333333	3.066666666666667	NA	0.5333333333333333	5.766666666666667	2017-12-11
54-072	Intervention 2	2.178472222222222	4.05	0.6666666666666666	NA	0.6666666666666666	7.933333333333334	2017-12-11
54-073	Intervention 2	3.1652777777777774	4.55	1.6833333333333333	7.75	NA	4.883333333333333	2017-12-11
54-074	Intervention 2	5.375	0.9166666666666666	NA	1.4	0.05	1.9166666666666667	2017-12-11
54-075	Intervention 2	2.7979166666666666	2.6	NA	2.0166666666666666	1.0166666666666666	10.8	2017-12-11
54-076	Intervention 2	3.0041666666666664	3.05	1.95	NA	2.9833333333333334	6.083333333333333	2017-12-11
54-077	Intervention 2	2.0444444444444443	1.45	NA	2	NA	2.95	2017-12-11
54-078	Intervention 2	8.8125	5.516666666666667	3.8333333333333335	2.783333333333333	2.7333333333333334	3.75	2017-12-11
54-079	Intervention 2	2.8499999999999996	2.2666666666666666	NA	0.23333333333333334	0.7	3.433333333333333	2017-12-11
54-080	Intervention 2	5.6819444444444445	2.683333333333333	NA	3.8333333333333335	0.6333333333333333	4.166666666666667	2017-12-11
54-081	Intervention 2	24.940277777777776	0.48333333333333334	NA	49.233333333333334	0.03333333333333333	2.9	2017-12-21
54-082	Intervention 2	1.8263888888888888	16.1	NA	0.6833333333333333	0.95	10.85	2017-12-21
54-083	Intervention 2	4.190972222222222	1.5333333333333334	NA	2.9833333333333334	0.2833333333333333	4.783333333333333	2017-12-11
54-085	Intervention 2	5.602777777777778	2.316666666666667	1.85	NA	2.216666666666667	3.6333333333333333	2018-08-08
54-086	Intervention 2	5.976388888888889	8.333333333333334	NA	NA	0.5	14.066666666666666	2017-12-21
54-087	Intervention 2	5.048611111111111	0.21666666666666667	NA	0.25	NA	4.816666666666666	2017-12-21
54-088	Intervention 2	5.996527777777778	1.8666666666666667	8.666666666666666	NA	1.1833333333333333	9.666666666666666	2017-12-21
54-090	Intervention 2	5.197916666666666	2.35	0.6666666666666666	1.65	0	2.3166666666666664	2017-12-21
54-091	Intervention 2	6.003472222222222	5.316666666666666	NA	7.45	4.033333333333333	8.7	2017-12-21
54-092	Intervention 2	10.081944444444444	1.25	4.466666666666667	4.6	0.43333333333333335	7.1	2017-12-21
54-093	Intervention 2	2.8826388888888888	3.2333333333333334	1.5166666666666666	27.75	0.8833333333333333	4.383333333333333	2017-12-21
54-094	Intervention 2	2.0430555555555556	19.383333333333333	NA	NA	2.15	10.783333333333333	2017-12-21
54-095	Intervention 2	6.05	1.8166666666666667	3.2	4.15	0.4166666666666667	6	2017-12-31
54-096	Intervention 2	6.853472222222222	1.5666666666666667	NA	2.283333333333333	1.15	5.283333333333333	2017-12-31
54-097	Intervention 2	4.872916666666667	0.5166666666666667	NA	0.9166666666666666	0.16666666666666666	1.6	2017-12-31
54-098	Intervention 2	4.222222222222222	0.9166666666666666	3.466666666666667	NA	0.5333333333333333	7.766666666666667	2017-12-21
54-099	Intervention 2	5.995138888888889	0.7	8.266666666666667	17.366666666666667	0.65	9.8	2017-12-21
54-100	Intervention 2	5.104166666666666	3.933333333333333	NA	2.95	0.6333333333333333	2.966666666666667	2017-12-21
54-101	Intervention 2	10.116666666666665	2.3	NA	4.35	47.733333333333334	5.366666666666666	2017-12-21
54-102	Intervention 2	0.79375	2.0833333333333335	3.7	16.466666666666665	0.5833333333333334	4.383333333333333	2017-12-21
54-103	Intervention 2	13.080555555555556	5.133333333333334	5.716666666666667	5.316666666666666	0.7333333333333333	6.416666666666667	2017-12-21
54-104	Intervention 2	14.823611111111111	3.85	NA	NA	66.13333333333334	3.1	2017-12-21
54-105	Intervention 2	4.910416666666666	2.9166666666666665	NA	3.5	3.55	3.65	2017-12-21
54-106	Intervention 2	5.009722222222222	3.6166666666666667	NA	NA	0.05	5.483333333333333	2017-12-21
54-107	Intervention 2	3.5902777777777777	0.9333333333333333	10.733333333333333	2.65	NA	2.15	2017-12-31
54-108	Intervention 2	2.951388888888889	2.7	NA	NA	0.95	5.25	2017-12-31
54-109	Intervention 2	5.178472222222222	0.6166666666666667	NA	9.016666666666666	0.3333333333333333	6.933333333333334	2017-12-31
54-110	Intervention 2	0.673611111111111	3.316666666666667	NA	2.9	1.4333333333333333	3.0666666666666664	2017-12-31
54-111	Intervention 2	4.963888888888889	1.55	5.266666666666667	7.733333333333333	0.6833333333333333	6.95	2017-12-31
54-112	Intervention 2	7.116666666666666	2.183333333333333	0.6833333333333333	1.2	NA	1.5833333333333333	2017-12-31
54-113	Intervention 2	4.75	15.2	NA	NA	0.2833333333333333	8.666666666666666	2017-12-31
54-114	Intervention 2	3.1708333333333334	1.3	NA	NA	0.016666666666666666	3.683333333333333	2017-12-31
54-115	Intervention 2	7.086805555555555	2.716666666666667	NA	2.4166666666666665	3.5	7.366666666666666	2017-12-31
54-116	Intervention 2	1.1034722222222222	6.733333333333333	4.766666666666667	NA	8.316666666666666	6.533333333333333	2017-12-31
54-117	Intervention 2	0.9576388888888888	1.1	NA	24.266666666666666	0.48333333333333334	8.1	2017-12-31
54-118	Intervention 2	3.8527777777777774	2.1166666666666667	NA	NA	0.9	3.85	2017-12-31
54-119	Intervention 2	5.76875	1.6166666666666667	NA	7.533333333333333	0.4	4.9	2017-12-31
54-120	Intervention 2	3.7756944444444445	1.2833333333333334	NA	21.066666666666666	0.26666666666666666	7.166666666666667	2017-12-31
54-121	Intervention 2	13.986805555555556	1.7333333333333334	NA	NA	17.083333333333332	4.666666666666667	2017-12-31
54-122	Intervention 2	4.184027777777778	4.1	4.6	3.6	3.933333333333333	8.316666666666666	2017-12-31
54-123	Intervention 2	1.5999999999999999	0.75	4.083333333333333	4.6	10.483333333333333	4.483333333333333	2017-12-31
54-124	Intervention 2	4.873611111111111	0.5	1.1166666666666667	2.5166666666666666	0.55	2.9	2018-01-10
54-125	Intervention 2	9.094444444444443	0.11666666666666667	2.966666666666667	2.4166666666666665	0.6833333333333333	2.716666666666667	2018-01-10
54-126	Intervention 2	1.1458333333333333	9.6	NA	NA	NA	5.8	2018-01-10
54-127	Intervention 2	2.0791666666666666	9.416666666666666	NA	5.416666666666667	1.55	5.416666666666667	2018-01-10
54-128	Intervention 2	2.6277777777777778	1.1833333333333333	NA	NA	0.95	3.9499999999999997	2018-01-10
54-129	Intervention 2	7.122916666666666	2.75	NA	2.05	0.3	5.616666666666666	2018-01-10
54-130	Intervention 2	2.9819444444444443	0.55	NA	1.1333333333333333	0.48333333333333334	2.15	2018-01-10
54-131	Intervention 2	3.574305555555555	0.2	NA	NA	0.8	6.116666666666666	2018-01-10
54-132	Intervention 2	2.80625	1.05	1.0333333333333334	NA	1.3	3.75	2018-01-10
54-133	Intervention 2	7.240277777777777	1.1666666666666667	NA	NA	3.9	5.283333333333333	2018-01-20
54-134	Intervention 2	5.219444444444444	1.5333333333333334	6.75	6.716666666666667	1.4333333333333333	7	2018-01-20
54-135	Intervention 2	1.8875	1.8	NA	3.5666666666666664	0.95	3.6333333333333333	2018-01-20
54-136	Intervention 2	13.059027777777777	0.75	1.1666666666666667	2.0666666666666664	0.3333333333333333	2.3166666666666664	2018-08-08
54-137	Intervention 2	12.166666666666666	5.116666666666666	3.2666666666666666	7.683333333333334	0.8166666666666667	4.45	2018-01-10
54-138	Intervention 2	2.979861111111111	1.4	NA	1.55	3.4833333333333334	3.783333333333333	2018-01-20
54-139	Intervention 2	6.785416666666666	1.4	1.6333333333333333	NA	0.5333333333333333	1.65	2018-01-10
54-140	Intervention 2	5.6618055555555555	1	0.9333333333333333	12.616666666666667	0.03333333333333333	6.433333333333334	2018-01-20
54-141	Intervention 2	11.735416666666666	6.283333333333333	NA	NA	0.7333333333333333	5.883333333333333	2018-01-10
54-142	Intervention 2	3.920833333333333	4.55	11.783333333333333	NA	11.183333333333334	13.083333333333334	2018-01-20
54-143	Intervention 2	8.05486111111111	0.6666666666666666	8.15	NA	14.316666666666666	6.6499999999999995	2018-01-20
54-144	Intervention 2	2.763888888888889	2.183333333333333	NA	2.466666666666667	0.016666666666666666	4.883333333333333	2018-01-20
54-145	Intervention 2	2.147222222222222	3.7666666666666666	NA	6.066666666666666	0.6666666666666666	10.25	2018-01-20
54-146	Intervention 2	9.356944444444444	1.3166666666666667	1.1666666666666667	NA	1.0833333333333333	5.183333333333334	2018-01-20
54-147	Intervention 2	3.2090277777777776	1.1	5.2	7.8999999999999995	0.5333333333333333	6.716666666666667	2018-01-20
54-148	Intervention 2	3.949305555555555	17.633333333333333	5.266666666666667	1.1833333333333333	1.1833333333333333	5.233333333333333	2018-01-20
54-149	Intervention 2	3.275	1.5166666666666666	NA	4.466666666666667	3.1333333333333333	4.283333333333333	2018-01-20
54-150	Intervention 2	2.920138888888889	6.116666666666666	NA	4.35	0.26666666666666666	6.8999999999999995	2018-01-20
54-151	Intervention 2	5.23125	8.6	7.866666666666666	20.78333333333333	0.6166666666666667	10.883333333333333	2018-01-20
54-152	Intervention 2	2.970833333333333	17.766666666666666	5.116666666666666	6.933333333333334	0.95	7.433333333333334	2018-01-20
54-153	Intervention 2	10.027083333333334	2.4833333333333334	5.4	10.983333333333333	0.8833333333333333	6.866666666666666	2018-01-20
54-154	Intervention 2	8.560416666666667	1.3666666666666667	2.7666666666666666	NA	0.13333333333333333	3.6999999999999997	2018-01-20
54-155	Intervention 2	6.902777777777778	17.333333333333332	NA	1.05	1.8166666666666667	6.933333333333334	2018-02-19
54-156	Intervention 2	6.033333333333333	19.183333333333334	10.333333333333334	6.733333333333333	15.95	12.05	2018-02-19
54-157	Intervention 2	9.00625	0.7166666666666667	NA	36.6	0.26666666666666666	3.8166666666666664	2018-03-01
54-158	Intervention 2	3.8590277777777775	14.866666666666667	11.766666666666667	5.083333333333333	5.15	12.283333333333333	2018-03-01
54-159	Intervention 2	3.873611111111111	12.15	NA	NA	0.1	7.483333333333333	2018-03-01
54-160	Intervention 2	2.201388888888889	1.7833333333333334	0.7	NA	0.7833333333333333	4.2	2018-03-01
54-161	Intervention 2	2.814583333333333	16.3	NA	NA	NA	10.483333333333333	2018-03-01
54-162	Intervention 2	4.79375	1.8333333333333333	NA	NA	4.7	6.633333333333333	2018-03-01
54-163	Intervention 2	5.947222222222222	1.9666666666666666	NA	45.766666666666666	0.7	1.4166666666666667	2018-02-19
54-164	Intervention 2	8.488888888888889	4.7	1.6	5.416666666666667	0.38333333333333336	4.083333333333333	2018-03-01
54-165	Intervention 2	7.9944444444444445	5.9	3.783333333333333	NA	0.48333333333333334	8.583333333333334	2018-03-01
54-166	Intervention 2	13.917361111111111	5.783333333333333	4.333333333333333	18.633333333333333	6.7	8.616666666666667	2018-03-01
54-167	Intervention 2	20.18263888888889	6.733333333333333	3.95	NA	0.21666666666666667	5.366666666666666	2018-03-01
54-168	Intervention 2	16.719444444444445	1.8333333333333333	9.716666666666667	60.766666666666666	2.1333333333333333	10.55	2018-03-01
54-170	Intervention 2	5.71875	6.733333333333333	6.133333333333334	19.083333333333332	2.4166666666666665	8.933333333333334	2018-03-01
54-171	Intervention 2	23.704166666666666	1.1166666666666667	4.166666666666667	NA	0.38333333333333336	4.233333333333333	2018-03-11
54-172	Intervention 2	7.009027777777778	0.23333333333333334	NA	NA	0.6166666666666667	1.3333333333333333	2018-03-11
54-173	Intervention 2	5.729861111111111	14.516666666666667	NA	3.4	NA	8.4	2018-03-11
54-174	Intervention 2	5.190972222222222	0.9833333333333333	2.7	NA	1.3	10.3	2018-03-11
54-176	Intervention 2	2.004861111111111	2.966666666666667	4.033333333333333	1.3	4.45	5.266666666666667	2018-03-11
54-177	Intervention 2	10.738194444444444	1.95	NA	NA	0.05	9.616666666666667	2018-03-11
54-178	Intervention 2	4.077083333333333	2.566666666666667	NA	4.033333333333333	0.11666666666666667	4.183333333333334	2018-03-01
54-179	Intervention 2	3.9243055555555553	1.4166666666666667	5.45	12.8	0.6	6.4	2018-03-11
54-180	Intervention 2	4.093055555555555	3.3	NA	NA	1.9	6.533333333333333	2018-03-11
54-181	Intervention 2	8.041666666666666	2.3	NA	NA	1.7	4.166666666666667	2018-03-11
54-184	Intervention 2	4.377777777777777	1.2333333333333334	2.3333333333333335	NA	0.03333333333333333	3.1333333333333333	2018-08-18
54-185	Intervention 2	4.104861111111111	2.3666666666666667	1.35	28.349999999999998	0.5	3.8666666666666667	2018-03-11
54-188	Intervention 2	0.2881944444444444	2.9166666666666665	3.35	NA	0.08333333333333333	5.15	2018-03-21
54-190	Intervention 2	3.2784722222222222	1.2166666666666666	NA	4.216666666666667	0.23333333333333334	4.55	2018-03-11
54-191	Intervention 2	5.034027777777777	2.533333333333333	NA	20.28333333333333	0.016666666666666666	2.1166666666666667	2018-03-11
54-192	Intervention 2	13.134722222222221	0.8	NA	NA	102.43333333333334	3.6666666666666665	2018-03-21
54-193	Intervention 2	2.9152777777777774	0.4166666666666667	NA	NA	0.8333333333333334	12.216666666666667	2018-03-21
54-195	Intervention 2	6.413888888888889	0.38333333333333336	NA	NA	0.03333333333333333	1.25	2018-03-21
54-197	Intervention 2	18.443055555555553	1.9666666666666666	5.566666666666666	1.9833333333333334	0.03333333333333333	1.6333333333333333	2018-03-21
54-198	Intervention 2	3.220833333333333	0.6166666666666667	NA	NA	0.55	9.083333333333334	2018-03-21
54-199	Intervention 2	5.047916666666667	21.416666666666668	NA	1.05	0.8333333333333334	4.8	2018-03-21
54-200	Intervention 2	2.9194444444444443	5.016666666666667	NA	7.566666666666666	NA	7.166666666666667	2018-03-21
54-202	Intervention 2	2.9416666666666664	6.166666666666667	5.416666666666667	23.633333333333333	2.5	6.05	2018-03-21
54-204	Intervention 2	2.770138888888889	1.7333333333333334	NA	4.733333333333333	1.8333333333333333	5.433333333333334	2018-03-21
54-205	Intervention 2	3.1263888888888887	3.65	NA	NA	0.11666666666666667	4.116666666666666	2018-03-21
54-206	Intervention 2	13.032638888888888	0.5666666666666667	NA	6.833333333333333	0.5	3.8833333333333333	2018-03-31
54-207	Intervention 2	2.1222222222222222	1.05	NA	4.383333333333333	NA	4.166666666666667	2018-03-31
54-208	Intervention 2	3.209722222222222	1.9166666666666667	NA	6.516666666666667	5.033333333333333	6.366666666666666	2018-03-31
54-209	Intervention 2	0.7326388888888888	1.85	NA	NA	0.5666666666666667	11.566666666666666	2018-03-31
54-210	Intervention 2	4.2861111111111105	0.15	NA	0.4666666666666667	0.45	1.5166666666666666	2018-03-21
54-211	Intervention 2	26.046527777777776	1.2	NA	44.483333333333334	0.7666666666666667	1.6833333333333333	2018-03-31
54-212	Intervention 2	36.27291666666667	1.2166666666666666	NA	2.1333333333333333	1.8333333333333333	3.05	2018-03-31
54-213	Intervention 2	3.197222222222222	2.6333333333333333	NA	2.466666666666667	2.4166666666666665	3.1166666666666667	2018-03-21
54-214	Intervention 2	6.1923611111111105	0.43333333333333335	NA	3.6666666666666665	0.31666666666666665	6.633333333333333	2018-03-21
54-216	Intervention 2	6.030555555555555	0.9166666666666666	NA	NA	21.983333333333334	13.166666666666666	2018-03-31
54-217	Intervention 2	13.878472222222221	0.8666666666666667	NA	NA	NA	4.966666666666667	2018-03-21
54-218	Intervention 2	18.93402777777778	0.6333333333333333	2.1166666666666667	1.5166666666666666	0.26666666666666666	4.033333333333333	2018-03-21
54-219	Intervention 2	22.009722222222223	0.48333333333333334	NA	23.75	0.48333333333333334	3.1666666666666665	2018-03-21
54-221	Intervention 2	4.925	2.55	NA	0.9333333333333333	0.016666666666666666	5.4	2018-03-31
54-222	Intervention 2	3.859722222222222	0.8	NA	NA	NA	10.716666666666667	2018-03-31
54-223	Intervention 2	6.954861111111111	0.8833333333333333	NA	7.75	8.066666666666666	6.35	2018-03-31
54-224	Intervention 2	2.8777777777777778	0.75	2.1666666666666665	NA	NA	4.616666666666666	2018-03-31
54-225	Intervention 2	6.152083333333333	3.85	NA	3.2	0.7	12.8	2018-03-31
54-226	Intervention 2	2.023611111111111	6.116666666666666	NA	NA	0.3	8.583333333333334	2018-03-31
54-227	Intervention 2	6.259722222222222	2.3666666666666667	NA	NA	3	3.7666666666666666	2018-03-31
54-228	Intervention 2	13.839583333333332	0.7	7.516666666666667	15.033333333333333	0.6666666666666666	9.366666666666667	2018-03-31
54-229	Intervention 2	1.004861111111111	0.95	3.1333333333333333	NA	0.35	5.566666666666666	2018-03-31
54-230	Intervention 2	2.0597222222222222	2.4166666666666665	2.4	3.3666666666666667	2.15	4.016666666666667	2018-04-10
54-231	Intervention 2	3.0715277777777774	1.5333333333333334	7.383333333333334	NA	19.1	7.45	2018-04-10
54-232	Intervention 2	3.158333333333333	0.75	1.5333333333333334	0.4666666666666667	0.7	2.7666666666666666	2018-04-10
54-233	Intervention 2	8.141666666666666	2.85	1.8833333333333333	1.4333333333333333	0.15	4.15	2018-04-10
54-234	Intervention 2	4.185416666666667	2.2333333333333334	4.816666666666666	NA	1.8333333333333333	6.916666666666667	2018-04-10
54-235	Intervention 2	2.36875	0.6666666666666666	NA	NA	0.03333333333333333	1.8666666666666667	2018-04-10
54-237	Intervention 2	4.030555555555555	3.2666666666666666	1.5166666666666666	NA	1.7166666666666666	8.3	2018-04-10
54-239	Intervention 2	17.625	2.2	NA	NA	1.5833333333333333	5.65	2018-04-10
54-240	Intervention 2	5.031944444444444	2.4	NA	1.3166666666666667	0.55	1.7833333333333332	2018-04-10
54-241	Intervention 2	4.052083333333333	1.3	0.2	0.8666666666666667	0.26666666666666666	3.0166666666666666	2018-04-10
54-242	Intervention 2	5.477777777777778	1.6166666666666667	NA	NA	0.03333333333333333	2.6166666666666667	2018-04-20
54-243	Intervention 2	6.095833333333333	2.4	0.55	36.61666666666667	1.35	3.966666666666667	2018-04-20
54-244	Intervention 2	5.458333333333333	3.8	NA	1.2333333333333334	2.6	2.95	2018-04-20
54-245	Intervention 2	3.836111111111111	1.5833333333333333	0.95	17.35	0.38333333333333336	3.3333333333333335	2018-04-20
54-246	Intervention 2	4.929166666666666	4.5	0.95	60.4	10.116666666666667	2.65	2018-04-20
54-247	Intervention 2	8.941666666666666	2.3	2.8833333333333333	NA	0.4	7.066666666666666	2018-04-20
54-248	Intervention 2	0.9694444444444444	1.2	5.083333333333333	NA	5.1	5.15	2018-04-20
54-249	Intervention 2	8.02361111111111	2.15	1.6833333333333333	26.349999999999998	0.8833333333333333	2.7666666666666666	2018-04-20
54-250	Intervention 2	17.865277777777777	0.08333333333333333	0.8833333333333333	0.5	0.16666666666666666	0.6333333333333333	2018-04-20
54-251	Intervention 2	24.945138888888888	2.7	NA	59.166666666666664	51.1	4.366666666666666	2018-04-30
54-252	Intervention 2	2.8944444444444444	0.6833333333333333	NA	4.416666666666667	1.1333333333333333	4.45	2018-04-20
54-253	Intervention 2	10.152083333333334	1.3166666666666667	2.9833333333333334	NA	NA	3.4499999999999997	2018-07-19
54-255	Intervention 2	4.072222222222222	1.6333333333333333	5.75	30.65	0.4666666666666667	9.733333333333333	2018-04-30
54-256	Intervention 2	6.436111111111111	2.6333333333333333	3.8833333333333333	27.65	0.03333333333333333	4.35	2018-04-30
54-258	Intervention 2	27.051388888888887	0.13333333333333333	20.866666666666667	27.099999999999998	1.2833333333333334	9.483333333333333	2018-04-30
54-259	Intervention 2	2.1055555555555556	1.0833333333333333	1.5833333333333333	4.983333333333333	5	2.65	2018-04-30
54-260	Intervention 2	5.14375	1.25	2.05	NA	0.4666666666666667	1.6666666666666667	2018-04-30
54-261	Intervention 2	3.1847222222222222	6.683333333333334	24.616666666666667	NA	11.55	9.416666666666666	2018-04-30
54-262	Intervention 2	9.284027777777776	6.033333333333333	NA	NA	0.4	8.7	2018-04-30
54-263	Intervention 2	1.2666666666666666	1.7833333333333334	1.95	2.5166666666666666	NA	6.566666666666666	2018-04-30
54-264	Intervention 2	11.069444444444445	3.8666666666666667	2.75	NA	0.21666666666666667	10.7	2018-04-30
54-265	Intervention 2	3.8479166666666664	4.716666666666667	NA	NA	2.3666666666666667	17.266666666666666	2018-04-30
54-266	Intervention 2	9.059027777777777	0.85	1.6	2.9833333333333334	0.05	2.1166666666666667	2018-04-30
54-267	Intervention 2	15.058333333333332	4.383333333333334	19.966666666666665	193.23333333333332	0.05	2.5666666666666664	2018-04-30
54-270	Intervention 2	4.2548611111111105	1.2833333333333334	5.933333333333334	16.966666666666665	0.6166666666666667	9.716666666666667	2018-05-20
54-271	Intervention 2	12.160416666666666	1.6166666666666667	3.966666666666667	0.8	2.566666666666667	6.7	2018-05-10
54-272	Intervention 2	6.746527777777778	0.31666666666666665	NA	0.55	0.35	0.8833333333333333	2018-05-10
54-273	Intervention 2	3.754861111111111	0.7333333333333333	NA	0.9	0.03333333333333333	1.2166666666666666	2018-05-10
54-274	Intervention 2	2.054861111111111	1.4833333333333334	3.0166666666666666	1.9166666666666667	0.38333333333333336	3.433333333333333	2018-05-10
54-276	Intervention 2	4.802777777777777	2.316666666666667	1.7	3.783333333333333	3.8666666666666667	4.75	2018-05-20
54-277	Intervention 2	1.9083333333333332	0.8833333333333333	0.16666666666666666	13.933333333333334	2.683333333333333	2.8833333333333333	2018-05-30
54-279	Intervention 2	3.8277777777777775	15.9	NA	23.966666666666665	2.716666666666667	3.1	2018-01-30
54-280	Intervention 2	0.46527777777777773	1.7333333333333334	NA	2.2333333333333334	1.5833333333333333	3.6333333333333333	2018-01-30
54-284	Intervention 2	4.948611111111111	1.05	NA	NA	NA	7.566666666666666	2018-01-30
54-285	Intervention 2	4.006944444444445	0.5333333333333333	2.316666666666667	2.15	1.4666666666666666	2.35	2018-05-20
54-288	Intervention 2	0.2597222222222222	1.9333333333333333	NA	NA	0.9166666666666666	3.85	2018-05-10
54-289	Intervention 2	14.733333333333333	1.0666666666666667	3.1	12.383333333333333	1.7166666666666666	3.8166666666666664	2018-05-10
54-290	Intervention 2	3.9625	1.4833333333333334	NA	NA	1.2	12.316666666666666	2018-05-20
54-291	Intervention 2	3.3840277777777774	4.95	5.616666666666666	2.283333333333333	1.1666666666666667	5.066666666666666	2018-05-20
54-292	Intervention 2	1.0923611111111111	1.0666666666666667	3.1666666666666665	5.883333333333333	NA	4.45	2018-05-30
54-293	Intervention 2	7.824305555555555	1.0333333333333334	1.9	NA	0.03333333333333333	3.283333333333333	2018-05-30
54-294	Intervention 2	9.349305555555555	1.1833333333333333	1.4	2.2666666666666666	1.6833333333333333	2.8666666666666667	2018-05-30
54-295	Intervention 2	0.22499999999999998	3.066666666666667	2.25	NA	NA	2.25	2018-05-30
54-296	Intervention 2	4.034722222222222	1.55	2.1166666666666667	3.433333333333333	2.5833333333333335	7.933333333333334	2018-05-30
54-298	Intervention 2	6.895833333333333	4.316666666666666	4.133333333333334	9.066666666666666	1.3333333333333333	7.216666666666667	2018-05-30
54-299	Intervention 2	2.240972222222222	1.2666666666666666	NA	2.3833333333333333	1.7166666666666666	2.433333333333333	2018-01-30
54-300	Intervention 2	2.7402777777777776	1.5833333333333333	1.2833333333333334	NA	0.5333333333333333	4.416666666666667	2018-01-30
54-302	Intervention 2	3.597222222222222	0.8666666666666667	4.433333333333334	0.7833333333333333	0.016666666666666666	4.5	2018-01-30
54-305	Intervention 2	7.746527777777778	6.65	6.25	6.166666666666667	0.6166666666666667	6.166666666666667	2018-01-30
54-306	Intervention 2	5.209722222222222	4.1	NA	0.5333333333333333	NA	5.266666666666667	2018-01-30
54-307	Intervention 2	2.092361111111111	6.866666666666666	NA	6.033333333333333	1.5166666666666666	8	2018-02-09
54-308	Intervention 2	5.066666666666666	2.533333333333333	NA	20.933333333333334	0.9	6.483333333333333	2018-02-09
54-310	Intervention 2	6.8999999999999995	4.333333333333333	NA	18.28333333333333	0.6333333333333333	4.2	2018-02-09
54-311	Intervention 2	7.124305555555555	5.183333333333334	NA	23.133333333333333	5.1	6.333333333333333	2018-02-09
54-312	Intervention 2	0.03819444444444444	0.5166666666666667	NA	NA	1.15	0.9166666666666666	2018-02-09
54-313	Intervention 2	0.22777777777777777	2.5	NA	NA	0.6333333333333333	3.7666666666666666	2018-02-09
54-314	Intervention 2	5.201388888888888	4.766666666666667	NA	NA	0.6166666666666667	6.45	2018-02-09
54-317	Intervention 2	11.894444444444444	2.966666666666667	NA	NA	0.7833333333333333	1.8499999999999999	2018-02-09
54-318	Intervention 2	3.147222222222222	2.1333333333333333	2.05	6.25	NA	6.566666666666666	2018-02-19
54-319	Intervention 2	0.575	0.2833333333333333	0.95	2.8666666666666667	0.35	1.0833333333333333	2018-02-19
54-320	Intervention 2	1.3166666666666667	23.466666666666665	NA	0.8166666666666667	0.8	8.85	2018-02-19
54-321	Intervention 2	0.25416666666666665	4.366666666666666	NA	NA	1	5.483333333333333	2018-02-09
54-322	Intervention 2	6.972222222222221	1.5333333333333334	NA	NA	1.5166666666666666	4.083333333333333	2018-02-09
54-325	Intervention 2	0.6972222222222222	7.666666666666667	7.75	0.9333333333333333	0.6166666666666667	10.016666666666666	2018-02-09
54-326	Intervention 2	3.1756944444444444	1.3	2.1166666666666667	2.95	NA	3.9166666666666665	2018-02-09
54-327	Intervention 2	3.1013888888888888	0.55	2.6333333333333333	9.383333333333333	1.2166666666666666	4.1	2018-02-09
54-328	Intervention 2	5.010416666666666	5.35	5.483333333333333	NA	0.45	10.55	2018-02-09
54-330	Intervention 2	4.040277777777778	0.55	NA	NA	0.5666666666666667	2.033333333333333	2018-02-19
54-331	Intervention 2	4.3069444444444445	0.65	5.683333333333334	NA	1.2333333333333334	9.3	2018-02-19
54-332	Intervention 2	2.7583333333333333	14.033333333333333	4.416666666666667	61.166666666666664	1.0166666666666666	5.483333333333333	2018-02-19
54-333	Intervention 2	0.10069444444444443	1.0166666666666666	NA	NA	0.5	2.4166666666666665	2018-02-19
54-336	Intervention 2	4.19375	2.05	1.8833333333333333	27.53333333333333	NA	3.5833333333333335	2018-02-19
54-337	Intervention 2	0.4979166666666666	1.6166666666666667	1.15	NA	0.1	2.1666666666666665	2018-02-19
54-339	Intervention 2	6.822916666666666	1.5166666666666666	8.8	NA	3.466666666666667	6.75	2018-02-19
54-340	Intervention 2	0.6944444444444444	10.5	NA	NA	0.08333333333333333	5.2	2018-02-19
54-342	Intervention 2	3.003472222222222	1.25	3	0.7666666666666666	0.8	5.016666666666667	2018-02-19
54-343	Intervention 2	0.24166666666666667	4.45	NA	NA	NA	4.733333333333333	2018-02-19
54-344	Intervention 2	6.215277777777778	0.65	0.7166666666666667	NA	0.26666666666666666	5.533333333333333	2018-05-30
54-345	Intervention 2	1.1972222222222222	1.35	4.566666666666666	4.866666666666666	0.4	6.883333333333333	2018-06-09
54-346	Intervention 2	4.269444444444444	0.85	5.15	27.883333333333333	25.683333333333334	11.45	2018-06-09
54-347	Intervention 2	4.425	1.1666666666666667	4.85	6.483333333333333	2.2666666666666666	8	2018-06-09
54-348	Intervention 2	3.142361111111111	0.7	1.2	0.8666666666666667	0.05	2.466666666666667	2018-06-09
54-349	Intervention 2	12.143749999999999	2.033333333333333	2.7666666666666666	0.65	0.65	4.066666666666666	2018-07-19
54-350	Intervention 2	5.149305555555555	2.1166666666666667	2.1666666666666665	2.6	0.5333333333333333	3.2	2018-06-09
54-352	Intervention 2	2.9743055555555555	2.4833333333333334	1.9333333333333333	2.4166666666666665	0.11666666666666667	3.3	2018-06-19
54-353	Intervention 2	3.0465277777777775	1.8333333333333333	2.0166666666666666	2.55	0.4	4.316666666666666	2018-06-09
54-354	Intervention 2	0.6812499999999999	0.2833333333333333	2.15	NA	NA	2.466666666666667	2018-06-09
54-355	Intervention 2	5.115277777777777	2.3333333333333335	NA	29.65	1.5666666666666667	4.233333333333333	2018-06-19
54-356	Intervention 2	3.2020833333333334	1.3166666666666667	3.75	3.216666666666667	0.16666666666666666	4.666666666666667	2018-06-19
54-357	Intervention 2	0.5201388888888888	0.55	10.433333333333334	11.5	0.2833333333333333	2.25	2018-06-19
54-359	Intervention 2	1.9618055555555554	0.43333333333333335	1.4333333333333333	0.36666666666666664	0.5	1.1166666666666667	2018-06-19
54-360	Intervention 2	0.7715277777777777	2.1666666666666665	4.383333333333334	1.3	0.85	7.366666666666666	2018-06-19
54-361	Intervention 2	3.65625	0.65	2.533333333333333	1.4	NA	3.683333333333333	2018-06-19
54-362	Intervention 2	9.700694444444444	1.3833333333333333	1.5166666666666666	1.7166666666666666	0.5	2.183333333333333	2018-06-19
54-363	Intervention 2	7.963888888888889	1.1833333333333333	2.9	5.633333333333333	0.65	5.866666666666666	2018-06-19
54-364	Intervention 2	3.6354166666666665	2.033333333333333	1.5666666666666667	0.45	0.06666666666666667	2.1166666666666667	2018-06-29
54-365	Intervention 2	4.106944444444444	2.6166666666666667	1.9	19.4	1.9	4.116666666666666	2018-06-19
54-366	Intervention 2	0.1847222222222222	2.2333333333333334	3.65	4	1.3166666666666667	4	2018-06-29
54-367	Intervention 2	1.9701388888888889	1.3	1.95	2.2	0.3	5.45	2018-06-29
54-368	Intervention 2	12.697916666666666	1.5666666666666667	NA	5.683333333333334	1.4833333333333334	6.433333333333334	2018-06-29
54-369	Intervention 2	4.825694444444444	2.4	3.7	3.6333333333333333	2.033333333333333	4.616666666666666	2018-06-29
54-370	Intervention 2	12.039583333333333	1.9666666666666666	1.6833333333333333	0.7166666666666667	0.16666666666666666	2.9833333333333334	2018-06-29
54-371	Intervention 2	5.281944444444444	5.833333333333333	5.816666666666666	19.716666666666665	0.5166666666666667	6.45	2018-06-29
54-372	Intervention 2	2.7979166666666666	2.5166666666666666	NA	9.25	72.58333333333333	7.366666666666666	2018-06-29
54-373	Intervention 2	3.017361111111111	1.9166666666666667	0.5166666666666667	1.1	0.6833333333333333	2.8166666666666664	2018-06-29
54-374	Intervention 2	2.1284722222222223	1.4666666666666666	3.15	2.8333333333333335	2.8666666666666667	3.433333333333333	2018-07-09
54-375	Intervention 2	0.8993055555555555	0.7166666666666667	NA	3.4166666666666665	0.43333333333333335	4	2018-07-09
54-376	Intervention 2	9.84375	2.35	3.7333333333333334	17.95	4.383333333333334	6.45	2018-07-09
54-377	Intervention 2	4.793055555555555	2.183333333333333	2.066666666666667	16.333333333333332	2.1166666666666667	3.4	2018-07-09
54-378	Intervention 2	2.951388888888889	5.333333333333333	2.35	NA	0.5	3.683333333333333	2018-07-19
54-379	Intervention 2	4.572222222222222	0.5166666666666667	12	12.883333333333333	0.03333333333333333	3.8	2018-07-19
54-380	Intervention 2	3.7263888888888888	0.4166666666666667	10.916666666666666	2.6166666666666667	0.26666666666666666	3.0833333333333335	2018-07-19
54-381	Intervention 2	3.234722222222222	0.9166666666666666	NA	2	0.6	4.866666666666666	2018-07-19
54-382	Intervention 2	4.188888888888889	0.43333333333333335	0.9666666666666667	1.2666666666666666	0.016666666666666666	0.7	2018-07-19
54-383	Intervention 2	6.660416666666666	0.8833333333333333	1.5	9.716666666666667	NA	2.8833333333333333	2018-07-19
54-384	Intervention 2	0.7138888888888889	2.1333333333333333	2.05	NA	2.6166666666666667	4.016666666666667	2018-07-19
54-385	Intervention 2	2.7527777777777778	2.0833333333333335	4.05	1.4666666666666666	1.1333333333333333	2.3833333333333333	2018-07-19
54-386	Intervention 2	3.0027777777777778	3.4833333333333334	1.8666666666666667	NA	0.9	4.05	2018-07-19
54-389	Intervention 2	0.20138888888888887	1.7333333333333334	NA	NA	NA	2.8166666666666664	2018-07-29
54-390	Intervention 2	1.6027777777777776	1.9333333333333333	1.2166666666666666	1.8333333333333333	0.05	1.4833333333333334	2018-08-08
54-391	Intervention 2	6.840277777777778	3.216666666666667	2.2333333333333334	2.4833333333333334	0.55	2.4833333333333334	2018-08-08
54-392	Intervention 2	3.375	0.2833333333333333	1.6833333333333333	2.1666666666666665	1.3166666666666667	4.966666666666667	2018-08-18
54-393	Intervention 2	0.7791666666666667	1.15	1.75	NA	0.5	2.933333333333333	2018-08-18
54-394	Intervention 2	2.196527777777778	1.45	1.4166666666666667	2.3	0.4666666666666667	2.4166666666666665	2018-08-18
54-397	Intervention 2	4.011805555555555	1.6166666666666667	1.7	23.383333333333333	0.9	7.95	2018-08-18
54-399	Intervention 2	8.90625	0.4666666666666667	NA	2.3166666666666664	2.3666666666666667	2.8333333333333335	2018-08-28
54-400	Intervention 2	14.05486111111111	1.4833333333333334	2.6666666666666665	3.0166666666666666	0.08333333333333333	5.233333333333333	2018-08-18
54-401	Intervention 2	10.088888888888889	1.5166666666666666	4.05	NA	22.1	7.5	2018-08-28
54-402	Intervention 2	7.000694444444444	0.6666666666666666	1.75	3.1166666666666667	0.11666666666666667	3.1	2018-08-28
54-403	Intervention 2	5.956944444444444	3.3	2.216666666666667	2.7	0.1	3.6166666666666667	2018-08-28
54-404	Intervention 2	7.566666666666666	0.8166666666666667	2.8666666666666667	NA	1.0666666666666667	3.933333333333333	2018-08-28
54-405	Intervention 2	2.2006944444444443	0.9166666666666666	3.2333333333333334	5.2	0.03333333333333333	5.266666666666667	2018-09-07
54-407	Intervention 2	3.7125	0.8833333333333333	1.9333333333333333	3.9166666666666665	1.05	3.1333333333333333	2018-09-07
54-408	Intervention 2	5.070833333333333	0.6833333333333333	2.5	4.933333333333334	0.55	4.866666666666666	2018-09-07
54-409	Intervention 2	17.132638888888888	3.75	4.45	16.166666666666668	0.5833333333333334	6.35	2018-09-07
54-411	Intervention 2	15.599305555555555	1.5	2.3666666666666667	16.483333333333334	0.26666666666666666	2.966666666666667	2018-08-28
54-412	Intervention 2	9.73611111111111	1.6	3.466666666666667	NA	0.95	4.066666666666666	2018-08-28
54-413	Intervention 2	6.656944444444444	9.283333333333333	2.3	2.9833333333333334	31.966666666666665	2.716666666666667	2018-08-28
54-414	Intervention 2	5.0569444444444445	0.7333333333333333	0.5166666666666667	53.88333333333333	1.6166666666666667	2.5166666666666666	2018-09-07
54-415	Intervention 2	4.1	0.8	NA	NA	0.6	3.2333333333333334	2018-09-07
54-416	Intervention 2	3.0743055555555556	1.8	NA	2.8666666666666667	1.4166666666666667	1.9666666666666666	2018-09-07
54-417	Intervention 2	4.946527777777778	0.9333333333333333	0.75	0.9	0.3333333333333333	2.8166666666666664	2018-09-17
54-418	Intervention 2	4.991666666666666	1.8333333333333333	3.2	93.45	1.2333333333333334	4.983333333333333	2018-09-07
54-419	Intervention 2	3.2874999999999996	3.2	3.1666666666666665	24.083333333333332	0.75	5.033333333333333	2018-09-17
54-420	Intervention 2	3.4701388888888887	0.8	1.8666666666666667	0.75	0.03333333333333333	2.4833333333333334	2018-09-07
54-421	Intervention 2	10.100694444444445	0.2	0.8333333333333334	1.05	0.21666666666666667	1.2	2018-09-07
54-422	Intervention 2	6.249305555555555	3.1	3.9833333333333334	6.566666666666666	0.13333333333333333	7.933333333333334	2018-09-17
54-423	Intervention 2	13.57847222222222	1.45	1.2166666666666666	2.9	0.3333333333333333	7.516666666666667	2018-09-17
54-424	Intervention 2	4.972916666666666	2.533333333333333	3.8666666666666667	3.433333333333333	1.5833333333333333	4.983333333333333	2018-09-17
54-425	Intervention 2	2.65625	2.7666666666666666	2.183333333333333	NA	0.48333333333333334	4.566666666666666	2018-09-17
54-426	Intervention 2	11.589583333333334	5.483333333333333	5.2	NA	0.95	10.5	2018-09-17
54-428	Intervention 2	7.88125	1.5166666666666666	0.85	58.666666666666664	0.7	3.1	2018-09-17
54-429	Intervention 2	12.711805555555555	2.0833333333333335	1.75	1.5166666666666666	0.7166666666666667	3.216666666666667	2018-09-17
54-430	Intervention 2	4.831944444444444	1.1	NA	NA	0.05	3.25	2018-09-17
54-431	Intervention 2	14.35	1.5333333333333334	3.75	NA	0.11666666666666667	5.616666666666666	2018-09-27
54-432	Intervention 2	9.651388888888889	11.516666666666667	2.4833333333333334	2.533333333333333	0.11666666666666667	2.8333333333333335	2018-10-07
54-435	Intervention 2	3.927083333333333	1.6333333333333333	2.283333333333333	NA	0.13333333333333333	2.4166666666666665	2018-09-27
54-436	Intervention 2	8.98611111111111	1.45	1.75	6.85	0.03333333333333333	4.766666666666667	2018-09-27
54-437	Intervention 2	0.84375	0.6	2.0833333333333335	NA	0.08333333333333333	3.8	2018-09-27
54-438	Intervention 2	2.9749999999999996	19.133333333333333	NA	44.18333333333333	0.65	7.083333333333333	2018-09-27
54-439	Intervention 2	5.920138888888888	2.3	2.15	3.8833333333333333	0.43333333333333335	6.416666666666667	2018-09-27
54-440	Intervention 2	4.158333333333333	1.1166666666666667	0.31666666666666665	2.2333333333333334	0.43333333333333335	3.35	2018-10-07
54-441	Intervention 2	6.996527777777778	1.2166666666666666	0.4	NA	0.3	2.6166666666666667	2018-10-07
54-442	Intervention 2	8.71875	1	2	0.9	0.9	2.6	2018-10-07
54-443	Intervention 2	12.981944444444444	4.666666666666667	NA	NA	1.4333333333333333	5.8	2018-10-07
54-444	Intervention 2	4.297916666666667	0.4	NA	NA	0.3333333333333333	1.3833333333333333	2018-10-07
54-445	Intervention 2	3.898611111111111	2.466666666666667	NA	20.566666666666666	2.3833333333333333	5.166666666666667	2018-10-07
54-446	Intervention 2	2.223611111111111	0.55	2.1	2.75	3.0833333333333335	4.8	2018-10-07
54-447	Intervention 2	3.822222222222222	1.65	1.4666666666666666	4.116666666666666	0.8666666666666667	3.2	2018-10-07
54-448	Intervention 2	1.5520833333333333	0.7833333333333333	1.9166666666666667	1.7	0.1	2.2333333333333334	2018-10-07
54-449	Intervention 2	8.775694444444444	1.1333333333333333	1.2	NA	0.38333333333333336	1.2	2018-10-17
54-450	Intervention 2	4.155555555555555	0.5166666666666667	0.4666666666666667	1.5333333333333332	0.7166666666666667	3.5166666666666666	2018-10-17
54-451	Intervention 2	4.0375	0.8333333333333334	1.75	3.4499999999999997	0.03333333333333333	3.6	2018-10-17
54-452	Intervention 2	4.316666666666666	0.5	2.8333333333333335	4.566666666666666	0.016666666666666666	4.833333333333333	2018-10-17
54-453	Intervention 2	8.653472222222222	0.6	2.6166666666666667	2.8833333333333333	0.016666666666666666	3.8666666666666667	2018-10-17
54-454	Intervention 2	2.7263888888888888	0.15	NA	NA	0.13333333333333333	3.8	2018-10-17
54-455	Intervention 2	6.047916666666667	1.1166666666666667	0.2833333333333333	NA	0.8166666666666667	3.3666666666666667	2018-10-17
54-456	Intervention 2	3.870833333333333	1.7	0.85	NA	0.16666666666666666	3.2	2018-10-17
54-457	Intervention 2	3.6819444444444445	1.85	NA	1.5666666666666667	0.5166666666666667	1.8	2018-10-27
54-458	Intervention 2	4.857638888888888	0.4	NA	0.16666666666666666	5.7	0.6333333333333333	2018-10-27
54-459	Intervention 2	1.1347222222222222	1.45	NA	NA	3.15	4.016666666666667	2018-11-06
54-460	Intervention 2	5.041666666666666	1.2666666666666666	NA	1.2	0.8666666666666667	5.283333333333333	2018-11-06
54-461	Intervention 2	5.616666666666666	2.566666666666667	1.3833333333333333	1.4666666666666666	1.1666666666666667	2.15	2018-10-27
54-462	Intervention 2	1.8743055555555554	1.6166666666666667	8.05	17.166666666666668	2.6333333333333333	9.816666666666666	2018-10-27
54-463	Intervention 2	2.7263888888888888	1	1.3333333333333333	2.683333333333333	NA	2.9	2018-10-27
54-464	Intervention 2	2.7020833333333334	4.033333333333333	2.75	2.2666666666666666	1.5333333333333334	6.333333333333333	2018-10-27
54-465	Intervention 2	1.5770833333333332	2.1166666666666667	NA	32.8	0.05	9.016666666666666	2018-10-27
54-466	Intervention 2	3.8805555555555555	1.9166666666666667	4.45	2.1333333333333333	2.433333333333333	4.633333333333333	2018-10-27
54-467	Intervention 2	4.886111111111111	1.85	2.25	1.4666666666666666	1.1333333333333333	5.066666666666666	2018-11-06
54-468	Intervention 2	4.089583333333334	2.316666666666667	0.31666666666666665	NA	0.45	5	2018-11-06
54-469	Intervention 2	7.679166666666666	0.4	NA	0.8833333333333333	0.016666666666666666	1.1333333333333333	2018-11-16
54-470	Intervention 2	3.7277777777777774	1.1833333333333333	NA	NA	0.23333333333333334	2.65	2018-11-06
54-472	Intervention 2	5.840277777777778	2.316666666666667	NA	NA	0.6166666666666667	4.266666666666667	2018-11-06
54-473	Intervention 2	9.828472222222222	2.7333333333333334	1.1666666666666667	165.4	0.75	3.8833333333333333	2018-11-06
54-474	Intervention 2	5.5993055555555555	0.6666666666666666	NA	1.4333333333333333	0.6833333333333333	1.6833333333333333	2018-11-16
54-475	Intervention 2	3.9979166666666663	0.7833333333333333	0.65	NA	0.05	4.05	2018-11-16
54-476	Intervention 2	7.759722222222222	2.1166666666666667	2.3333333333333335	1.35	1.3333333333333333	4.516666666666667	2018-11-16
54-477	Intervention 2	4.115277777777777	1.25	NA	16.966666666666665	16.983333333333334	6.55	2018-11-16
54-478	Intervention 2	2.9	1.4666666666666666	1.3166666666666667	1.45	1.0333333333333334	6.116666666666666	2018-11-16
54-479	Intervention 2	2.20625	1.2333333333333334	NA	NA	0.7333333333333333	5.05	2018-11-16
54-480	Intervention 2	5.990972222222222	0.8666666666666667	1.0166666666666666	0.6	0.5	6.85	2018-11-26
54-481	Intervention 2	7.180555555555555	2.566666666666667	2.6	NA	3.85	5.366666666666666	2018-11-16
54-482	Intervention 2	6.259722222222222	0.35	2.183333333333333	3.9166666666666665	0.4666666666666667	5	2018-11-16
54-483	Intervention 2	2.2618055555555556	0.9666666666666667	1.3833333333333333	1.5666666666666667	2.0166666666666666	1.9666666666666666	2018-11-16
54-484	Intervention 2	1.9965277777777777	2.55	2.4833333333333334	4.316666666666666	1.2	5.85	2018-11-16
54-485	Intervention 2	7.8	0.25	NA	0.4166666666666667	0.05	2.183333333333333	2018-11-16
54-486	Intervention 2	0.8409722222222222	1.5166666666666666	0.4	0.48333333333333334	0.2	3.6333333333333333	2018-11-26
54-487	Intervention 2	6.706944444444444	0.43333333333333335	7.4	NA	0.13333333333333333	7.3999999999999995	2018-11-26
54-488	Intervention 2	3.219444444444444	3.65	1.4666666666666666	NA	0.45	8.266666666666666	2018-11-26
54-489	Intervention 2	3.3166666666666664	1.6333333333333333	3.4	4.1	1.3833333333333333	7	2018-11-26
54-490	Intervention 2	7.089583333333333	3.033333333333333	1	6.833333333333333	0.9333333333333333	3.05	2018-11-26
54-491	Intervention 2	2.6618055555555555	9.2	1.5333333333333334	1.5666666666666667	0.8833333333333333	3.216666666666667	2018-12-06
54-492	Intervention 2	3.7249999999999996	2.7333333333333334	1.3	0.4	0.23333333333333334	2.2333333333333334	2018-11-26
54-493	Intervention 2	8.334722222222222	3.15	3.4166666666666665	117.91666666666667	1.55	8	2018-11-26
54-494	Intervention 2	8.969444444444443	2.85	NA	2.5833333333333335	1.4	7.2	2018-11-26
54-495	Intervention 2	8.86875	2.716666666666667	2.4	NA	0.7	6.316666666666666	2018-11-26
54-496	Intervention 2	9.908333333333333	0.8666666666666667	4.683333333333334	3.9	4.3	6.35	2018-11-26
54-497	Intervention 2	2.7958333333333334	1.1	1.3333333333333333	5.916666666666667	0.1	5.716666666666667	2018-12-06
54-498	Intervention 2	3.2340277777777775	0.5	NA	1.4166666666666667	0.55	2.933333333333333	2018-12-06
54-499	Intervention 2	4.205555555555556	0.95	1.4333333333333333	27.883333333333333	0.21666666666666667	4.5	2018-12-06
54-500	Intervention 2	5.111805555555556	0.8	1.55	0.4666666666666667	0.06666666666666667	2.5	2018-12-06
54-501	Intervention 2	21.185416666666665	0.9833333333333333	1.65	3.933333333333333	0.55	3.8	2018-12-06
54-502	Intervention 2	4.157638888888889	0.31666666666666665	NA	NA	0.36666666666666664	1.05	2018-12-06
54-503	Intervention 2	7.510416666666666	0.11666666666666667	1.7	0.8333333333333334	0.06666666666666667	2.75	2018-12-06
54-504	Intervention 2	8.668055555555554	2.8666666666666667	2.316666666666667	NA	0.03333333333333333	4.1	2018-12-06
54-505	Intervention 2	3.0625	4.183333333333334	2.8	1.1833333333333333	1.3333333333333333	5.216666666666667	2018-12-06
54-506	Intervention 2	4.749305555555555	5.983333333333333	5.95	0.5	0.48333333333333334	7.316666666666666	2018-12-06
54-507	Intervention 2	1.886111111111111	2.5166666666666666	NA	3.2666666666666666	0.7666666666666667	6.066666666666666	2018-12-06
54-508	Intervention 2	4.8069444444444445	1.4666666666666666	4.483333333333333	7.883333333333333	1.05	7.983333333333333	2018-12-06
54-509	Intervention 2	8.953472222222222	1.5166666666666666	2.25	4.416666666666667	0.8	4.1	2018-12-06
54-510	Intervention 2	12.034027777777776	2.4166666666666665	1.85	0.016666666666666666	0.8166666666666667	4.633333333333333	2018-12-16
54-511	Intervention 2	0.8395833333333332	0.3333333333333333	NA	NA	0.18333333333333332	7.183333333333334	2018-12-16
54-512	Intervention 2	3.11875	0.7666666666666667	NA	1.9333333333333333	0.4666666666666667	2.716666666666667	2018-12-16
54-513	Intervention 2	9.206249999999999	0.6333333333333333	NA	32.65	1	7.233333333333333	2018-12-16
54-514	Intervention 2	8.222222222222221	1.6	0.9333333333333333	NA	0.016666666666666666	5.9	2018-12-16
54-515	Intervention 2	1.2930555555555554	1.4833333333333334	0.5666666666666667	0.6333333333333333	0.7166666666666667	3.4833333333333334	2018-12-16
54-516	Intervention 2	31.390277777777776	0.11666666666666667	0.3333333333333333	22.15	0.3	4.366666666666666	2018-12-16
54-517	Intervention 2	1.9986111111111111	1.4333333333333333	3.35	NA	0.16666666666666666	9.316666666666666	2018-12-16
54-518	Intervention 2	2.9555555555555553	0.5166666666666667	1.85	1.55	0.43333333333333335	2.283333333333333	2018-12-16
54-519	Intervention 2	2.56875	11.166666666666666	4.083333333333333	12.4	10.433333333333334	4.933333333333334	2018-12-16
54-520	Intervention 2	3.131944444444444	1.0333333333333334	4.95	NA	0.85	5.866666666666666	2018-12-16
54-521	Intervention 2	11.055555555555555	3	3.566666666666667	NA	52.516666666666666	4.533333333333333	2018-12-16
54-522	Intervention 2	6.885416666666666	1.95	0.8833333333333333	3.6666666666666665	0.2	3.9	2018-12-16
54-523	Intervention 2	6.434027777777778	0.8	2.033333333333333	0.35	2.3	10.683333333333334	2018-12-16
54-524	Intervention 2	1.84375	0.6	NA	NA	0.3333333333333333	2.5	2018-12-16
54-525	Intervention 2	4.7861111111111105	1.3833333333333333	2.9166666666666665	NA	2.2333333333333334	3.85	2018-12-26
54-526	Intervention 2	6.165277777777778	2.65	1.95	5.516666666666667	1.0166666666666666	6.85	2018-12-26
54-527	Intervention 2	3.675	4.666666666666667	0.85	7.5	1.2333333333333334	7.383333333333333	2018-12-26
54-528	Intervention 2	3.983333333333333	1.9	0.8333333333333334	6.05	0.6833333333333333	6.466666666666667	2018-12-26
54-529	Intervention 2	3.1326388888888888	5.416666666666667	6.966666666666667	71.98333333333333	1.5	7.1499999999999995	2018-12-26
54-530	Intervention 2	2.5527777777777776	0.25	NA	40.78333333333333	12.516666666666667	1.5166666666666666	2018-12-26
54-531	Intervention 2	3.302083333333333	2.05	1.5333333333333334	NA	5.083333333333333	3.966666666666667	2018-12-26
54-532	Intervention 2	5.1819444444444445	1.0833333333333333	NA	NA	4.133333333333334	7.6	2018-12-26
54-533	Intervention 2	5.125694444444444	2.4166666666666665	NA	2.75	NA	6.083333333333333	2018-12-26
54-534	Intervention 2	7.094444444444444	0.5333333333333333	2	1.2666666666666666	0.26666666666666666	9.516666666666666	2019-01-05
54-535	Intervention 2	3.186111111111111	3.85	2.683333333333333	NA	NA	7	2019-01-05
54-536	Intervention 2	6.094444444444444	3.566666666666667	1.3333333333333333	3.1333333333333333	0.6166666666666667	2.3166666666666664	2018-12-26
54-537	Intervention 2	6.082638888888889	3.2666666666666666	1.95	1.0166666666666666	0.9833333333333333	6.25	2018-12-26
54-538	Intervention 2	5.0680555555555555	3.25	NA	NA	0.8	6.4	2018-12-26
54-539	Intervention 2	3.134722222222222	3.4166666666666665	NA	NA	0.7666666666666667	9.466666666666667	2019-01-05
54-540	Intervention 2	3.0999999999999996	4.366666666666666	4.383333333333334	3.216666666666667	NA	6.3	2019-01-05
54-542	Intervention 2	2.602777777777778	1.15	5.033333333333333	11.9	0.05	5.6	2019-01-05
54-543	Intervention 2	3.1069444444444443	1.2166666666666666	2.2	14.983333333333333	1.2	6.2	2019-01-05
54-544	Intervention 2	10.847222222222221	0.3	1.9333333333333333	2.65	0.5833333333333334	2.9166666666666665	2019-01-25
54-545	Intervention 2	6.084027777777777	1.85	NA	0.8833333333333333	0.5166666666666667	3.5	2019-01-15
54-546	Intervention 2	3.313194444444444	0.5333333333333333	1.1	NA	0.05	2.15	2019-01-05
54-547	Intervention 2	10.92986111111111	1.8	0.6333333333333333	NA	0.6833333333333333	8.533333333333333	2019-01-05
54-548	Intervention 2	14.458333333333332	1.7833333333333334	1.8833333333333333	1.95	10.133333333333333	3.4	2019-01-05
54-549	Intervention 2	5.768055555555555	0.2833333333333333	0.26666666666666666	1.6833333333333333	0.38333333333333336	1.9833333333333334	2019-01-15
54-550	Intervention 2	5.713888888888889	1.3	0.6666666666666666	NA	0.2833333333333333	2.1166666666666667	2019-01-15
54-551	Intervention 2	7.022916666666666	2.8833333333333333	1.3833333333333333	1.8333333333333333	0.5166666666666667	5.5	2019-01-15
54-552	Intervention 2	20.0125	1.1833333333333333	1.1	NA	0.9	5.45	2019-01-15
54-553	Intervention 2	6.083333333333333	2.2	0.8	0.8333333333333334	123.91666666666667	5.433333333333334	2019-01-15
54-554	Intervention 2	1.8465277777777778	2.05	0.9333333333333333	NA	1.3	11.1	2019-01-15
54-555	Intervention 2	5.373611111111111	1.75	0.5166666666666667	2.966666666666667	2.783333333333333	3.5666666666666664	2019-01-15
54-556	Intervention 2	9.869444444444444	5.4	1.7	9	0.05	7.833333333333333	2019-01-15
54-557	Intervention 2	4.555555555555555	11.5	1.4	19.683333333333334	0.4666666666666667	8.183333333333334	2019-01-15
54-558	Intervention 2	2.908333333333333	2.1166666666666667	0.8666666666666667	26.849999999999998	1.1	5.35	2019-01-25
54-559	Intervention 2	3.20625	3.2666666666666666	3.15	4.783333333333333	0.38333333333333336	4.3	2019-01-25
54-560	Intervention 2	3.3375	3.4	2.7	4.783333333333333	0.9666666666666667	4.416666666666667	2019-01-25
54-561	Intervention 2	8.030555555555555	0.8666666666666667	1.3333333333333333	NA	NA	3.283333333333333	2019-01-25
54-562	Intervention 2	7.124305555555555	1.9	2.6166666666666667	7.583333333333333	0.7	5.1	2019-02-04
54-563	Intervention 2	2.4951388888888886	1.9166666666666667	4.366666666666666	5.433333333333334	0.6666666666666666	5.833333333333333	2019-02-04
54-564	Intervention 2	7.075694444444444	3.3666666666666667	NA	3.4833333333333334	3.65	4.5	2019-01-25
54-565	Intervention 2	1.953472222222222	5.883333333333334	NA	NA	0.9166666666666666	6.7	2019-01-25
54-566	Intervention 2	7.571527777777777	0.8666666666666667	1.4333333333333333	1.8166666666666667	0.16666666666666666	2.1333333333333333	2019-01-25
54-567	Intervention 2	3.1166666666666667	3.6333333333333333	2.716666666666667	5.616666666666666	1.9333333333333333	6.2	2019-01-25
54-568	Intervention 2	3.9576388888888885	1.4666666666666666	1.7666666666666666	NA	1.8833333333333333	3.5666666666666664	2019-01-25
54-569	Intervention 2	2.9715277777777778	1.4666666666666666	0.95	1.3	0.4	2.0166666666666666	2019-01-25
54-570	Intervention 2	2.864583333333333	0.9833333333333333	1.6	8.366666666666667	0.9166666666666666	8.85	2019-01-25
54-571	Intervention 2	3.9701388888888887	3.7	4.166666666666667	NA	1.9833333333333334	6.966666666666667	2019-01-25
54-572	Intervention 2	4.579166666666667	1.4833333333333334	NA	1.3833333333333333	0.6833333333333333	2.9166666666666665	2019-01-25
54-573	Intervention 2	9.885416666666666	16.633333333333333	4.4	8.116666666666667	0.55	8.15	2019-02-04
54-574	Intervention 2	3.9416666666666664	2.1	0.9	5.85	0.4666666666666667	4.25	2019-02-04
54-575	Intervention 2	3.173611111111111	2.35	1.2666666666666666	2.3333333333333335	1.0166666666666666	4.85	2019-02-04
54-576	Intervention 2	14.003472222222221	2.55	1.4666666666666666	3.0666666666666664	NA	3.683333333333333	2019-02-04
54-577	Intervention 2	4.715277777777778	0.3333333333333333	1.5166666666666666	23.2	0.5666666666666667	2.15	2019-02-04
54-578	Intervention 2	9.136111111111111	4.05	3.8333333333333335	NA	10.466666666666667	6.666666666666667	2019-02-04
54-579	Intervention 2	2.645833333333333	0.6333333333333333	NA	NA	NA	3.5833333333333335	2019-02-04
54-580	Intervention 2	0.9090277777777778	1.85	0.6666666666666666	1.8	0.8	3.5166666666666666	2019-02-04
54-581	Intervention 2	5.870833333333333	2.3	1.6	13.266666666666666	5.9	5.633333333333333	2019-02-04
54-582	Intervention 2	2.84375	1.05	NA	NA	0.05	4.816666666666666	2019-02-04
54-583	Intervention 2	11.542361111111111	1.85	0.9666666666666667	135.05	0.6	3	2019-02-04
54-584	Intervention 2	3.96875	2.5833333333333335	NA	1.7	1.0833333333333333	6.983333333333333	2019-02-14
54-585	Intervention 2	4.197222222222222	0.2	NA	1.4333333333333333	0.7	6.3	2019-02-14
54-586	Intervention 2	5.102083333333333	2.65	0.7666666666666667	21.03333333333333	0.9666666666666667	7.266666666666667	2019-02-14
54-587	Intervention 2	7.147222222222222	2.566666666666667	NA	10.983333333333333	1.3333333333333333	4.183333333333334	2019-02-14
54-588	Intervention 2	5.136111111111111	0.7833333333333333	2.066666666666667	1.5833333333333333	1.7666666666666666	7.766666666666667	2019-02-24
54-589	Intervention 2	4.129166666666666	2.933333333333333	3.6166666666666667	0.9333333333333333	0.7833333333333333	7.6499999999999995	2019-02-24
54-590	Intervention 2	10.382638888888888	0.9166666666666666	1.1	NA	0.6666666666666666	6.7	2019-02-24
54-591	Intervention 2	5.1618055555555555	0.6333333333333333	2.6666666666666665	NA	1.3833333333333333	3.6333333333333333	2019-02-24
54-592	Intervention 2	2.367361111111111	1.05	0.9166666666666666	0.75	0.11666666666666667	2.1166666666666667	2019-02-14
54-593	Intervention 2	0.7041666666666666	0.75	2.9166666666666665	2.05	2.933333333333333	3.6666666666666665	2019-02-14
54-594	Intervention 2	5.492361111111111	0.45	1.5833333333333333	1.8499999999999999	0	4.65	2019-02-14
54-595	Intervention 2	3.8569444444444443	0.3333333333333333	0.23333333333333334	1.0166666666666666	0.05	1.6166666666666667	2019-02-14
54-596	Intervention 2	5.011805555555555	2.65	2.05	0.9333333333333333	3.4833333333333334	6.6499999999999995	2019-02-14
54-597	Intervention 2	3.418055555555555	0.4	1.9166666666666667	2.3	0.1	2.2333333333333334	2019-02-24
54-598	Intervention 2	6.527777777777778	0.7333333333333333	3.75	0.31666666666666665	0.36666666666666664	2.2	2019-02-24
55-001	Intervention 1	3.855555555555555	15.866666666666667	0.8166666666666667	1.3666666666666667	3.4833333333333334	3.683333333333333	2017-11-01
55-002	Intervention 1	1.4972222222222222	10.55	3.4	NA	0.55	5.1	2017-11-01
55-003	Intervention 1	3.828472222222222	23.016666666666666	NA	1.1	0.5	2.1666666666666665	2017-11-01
55-004	Intervention 1	3.2993055555555553	3.183333333333333	NA	NA	5.383333333333334	5.233333333333333	2017-11-01
55-005	Intervention 1	3.86875	4.933333333333334	NA	NA	0.5	5.416666666666667	2017-11-01
55-006	Intervention 1	0.586111111111111	4.083333333333333	NA	NA	11.216666666666667	4.183333333333334	2017-11-01
55-007	Intervention 1	4.0881944444444445	0.5333333333333333	NA	0.3	0.4	1.5666666666666667	2017-11-01
55-008	Intervention 1	5.213888888888889	1.8	NA	2.8166666666666664	0.9666666666666667	4.933333333333334	2017-11-11
55-009	Intervention 1	3.4305555555555554	2.3833333333333333	NA	59.05	0.2833333333333333	4.55	2017-11-01
55-010	Intervention 1	1.0055555555555555	2.6666666666666665	2.8833333333333333	3.8666666666666667	0.3	5.666666666666667	2017-11-01
55-011	Intervention 1	16.55972222222222	0.9	NA	4.466666666666667	0.2833333333333333	2.783333333333333	2017-11-01
55-013	Intervention 1	12.06875	2.6666666666666665	NA	NA	7.25	22.25	2017-11-01
55-014	Intervention 1	4.022916666666666	2.316666666666667	NA	1.05	0.5833333333333334	1.0666666666666667	2017-11-01
55-015	Intervention 1	6.019444444444444	2.3833333333333333	NA	NA	0.45	0.7833333333333333	2017-11-01
55-016	Intervention 1	1.9784722222222222	2.65	4.25	NA	0.2	6.8	2017-11-11
55-017	Intervention 1	10.940972222222221	0	NA	0.5666666666666667	0.25	0.5666666666666667	2017-11-11
55-018	Intervention 1	6.86736111111111	0.6833333333333333	NA	6.166666666666667	2.7666666666666666	7.35	2017-11-11
55-019	Intervention 1	4.772916666666666	15.65	NA	45.25	0.2833333333333333	8.716666666666667	2017-11-11
55-020	Intervention 1	8.417361111111111	1.1333333333333333	NA	0.5666666666666667	0.016666666666666666	7.516666666666667	2017-11-11
55-021	Intervention 1	4.028472222222222	2.783333333333333	NA	NA	0.36666666666666664	2.433333333333333	2017-11-01
55-022	Intervention 1	3.9812499999999997	2.433333333333333	NA	48.85	0.8666666666666667	3.6666666666666665	2017-11-01
55-024	Intervention 1	2.1062499999999997	1.2666666666666666	NA	NA	NA	8.183333333333334	2017-11-11
55-025	Intervention 1	0.4756944444444444	7.833333333333333	NA	NA	7.366666666666666	8.916666666666666	2017-11-11
55-026	Intervention 1	3.9347222222222222	2.533333333333333	NA	19.066666666666666	1.1833333333333333	3.9	2017-11-11
55-027	Intervention 1	4.047916666666667	3.9	NA	NA	0.6166666666666667	6.533333333333333	2017-11-01
55-028	Intervention 1	5.086111111111111	4.4	NA	2.8	3.566666666666667	3.55	2017-11-11
55-030	Intervention 1	1.9979166666666666	4.866666666666666	NA	NA	1.1	8.083333333333334	2017-11-01
55-031	Intervention 1	5.832638888888889	0.75	NA	NA	0.6166666666666667	1.65	2017-11-01
55-032	Intervention 1	6.9937499999999995	23.3	NA	NA	1.8333333333333333	12.116666666666667	2017-11-01
55-033	Intervention 1	2.4965277777777777	4.783333333333333	NA	NA	0.6833333333333333	7.783333333333333	2017-11-01
55-034	Intervention 1	7.259722222222222	1.4166666666666667	0.7833333333333333	NA	NA	5.7	2017-11-11
55-035	Intervention 1	4.0777777777777775	2.9166666666666665	NA	55.36666666666667	0.38333333333333336	2.55	2017-11-11
55-036	Intervention 1	3.9979166666666663	3.283333333333333	NA	NA	20.266666666666666	29.833333333333332	2017-11-11
55-037	Intervention 1	8.636111111111111	0.21666666666666667	2.283333333333333	9.866666666666667	0.2	2.933333333333333	2017-11-21
55-038	Intervention 1	3.5819444444444444	7.916666666666667	NA	3.65	0.26666666666666666	11.8	2017-11-11
55-039	Intervention 1	1.95	1.9833333333333334	NA	NA	0.6833333333333333	8.4	2017-11-21
55-041	Intervention 1	4.822222222222222	3.4166666666666665	NA	4.633333333333333	NA	37.75	2017-11-21
55-042	Intervention 1	3.864583333333333	4.833333333333333	NA	NA	2.5166666666666666	5.5	2017-11-21
55-043	Intervention 1	1.6527777777777777	0.4166666666666667	17.166666666666668	NA	0.38333333333333336	3.55	2017-11-21
55-044	Intervention 1	2.0576388888888886	4.1	NA	12.383333333333333	5.05	5.416666666666667	2017-11-21
55-045	Intervention 1	2.8041666666666667	1.1833333333333333	NA	NA	0.38333333333333336	19.85	2017-11-11
55-046	Intervention 1	1.9180555555555554	2.8	NA	6.4	0.8166666666666667	7.733333333333333	2017-11-11
55-047	Intervention 1	2.0027777777777778	8.3	NA	NA	4.566666666666666	13.549999999999999	2017-11-11
55-048	Intervention 1	8.050694444444444	1.85	NA	NA	NA	1.7166666666666666	2017-11-11
55-050	Intervention 1	5.071527777777778	5.283333333333333	6.683333333333334	NA	0.3	7.216666666666667	2017-11-21
55-051	Intervention 1	13.984027777777778	4.1	NA	2.7333333333333334	0.48333333333333334	3.7666666666666666	2017-11-11
55-054	Intervention 1	4.271527777777777	3.1	NA	4.366666666666666	0.11666666666666667	4.55	2017-11-11
55-055	Intervention 1	4.800694444444444	3.7333333333333334	NA	2.9833333333333334	0.4	2.95	2017-11-11
55-057	Intervention 1	7.789583333333333	3.9833333333333334	NA	NA	1.3	12.983333333333333	2017-11-11
55-058	Intervention 1	12.236805555555556	3.0833333333333335	NA	7.716666666666667	1.0833333333333333	12.666666666666666	2017-11-11
55-059	Intervention 1	19.26597222222222	1.5833333333333333	4.166666666666667	0.6666666666666666	10.666666666666666	5.75	2017-11-11
55-060	Intervention 1	3.9263888888888885	0.43333333333333335	NA	NA	1.8333333333333333	2.9833333333333334	2017-11-11
55-062	Intervention 1	12.036805555555555	1.5666666666666667	NA	62.38333333333333	0.8166666666666667	6.083333333333333	2017-11-11
55-063	Intervention 1	1.503472222222222	1.7166666666666666	3.6333333333333333	NA	7.466666666666667	3.3333333333333335	2017-11-11
55-064	Intervention 1	10.964583333333334	2.6	NA	1.1833333333333333	1.7333333333333334	6.6499999999999995	2017-11-11
55-065	Intervention 1	4.995833333333333	2.7333333333333334	NA	1.65	0.9666666666666667	2.6	2017-11-11
55-066	Intervention 1	3.0569444444444445	9.683333333333334	NA	14.4	1.6833333333333333	13.733333333333333	2017-11-11
55-068	Intervention 1	4.872222222222222	1.05	NA	20.5	NA	7	2017-11-11
55-069	Intervention 1	4.072916666666666	9.916666666666666	NA	55.9	NA	10.8	2017-12-01
55-070	Intervention 1	7.729166666666666	15.366666666666667	NA	47.083333333333336	1.6833333333333333	8.933333333333334	2017-11-21
55-071	Intervention 1	7.758333333333333	0.9833333333333333	4.75	17.966666666666665	NA	11.383333333333333	2017-12-01
55-072	Intervention 1	9.257638888888888	5.116666666666666	NA	NA	1.7166666666666666	7.616666666666666	2017-12-01
55-073	Intervention 1	2.4652777777777777	0.4666666666666667	3.2333333333333334	5.05	0.7666666666666667	4.533333333333333	2017-12-01
55-074	Intervention 1	3.0743055555555556	4.483333333333333	4.55	2.9833333333333334	1.7	4.35	2017-12-01
55-075	Intervention 1	23.35763888888889	0.4666666666666667	3.9833333333333334	4.916666666666667	1.2833333333333334	5.166666666666667	2017-12-01
55-076	Intervention 1	3.6090277777777775	6.583333333333333	NA	NA	2.3666666666666667	9.666666666666666	2017-12-01
55-077	Intervention 1	3.859722222222222	-6.683333333333334	NA	NA	2.8833333333333333	12.333333333333334	2017-12-01
55-078	Intervention 1	2.613888888888889	0.8166666666666667	NA	11.966666666666667	0.7833333333333333	9.1	2017-12-01
55-079	Intervention 1	5.327083333333333	2.0166666666666666	NA	31.316666666666666	0.6333333333333333	3.3333333333333335	2017-12-01
55-080	Intervention 1	3.0618055555555554	2.466666666666667	NA	1.7333333333333334	NA	1.8666666666666667	2017-12-01
55-082	Intervention 1	3.2652777777777775	7.983333333333333	5.333333333333333	4.783333333333333	1.2166666666666666	5.966666666666667	2017-12-01
55-083	Intervention 1	1.0763888888888888	2.566666666666667	3.033333333333333	NA	2.1333333333333333	5.716666666666667	2017-11-21
55-084	Intervention 1	1.261111111111111	2.816666666666667	NA	4.966666666666667	NA	10.116666666666667	2017-11-21
55-085	Intervention 1	4.927777777777777	2.683333333333333	8.016666666666667	1.3833333333333333	0.6333333333333333	8.033333333333333	2017-12-01
55-086	Intervention 1	13.978472222222221	0.43333333333333335	NA	0.6333333333333333	0.7166666666666667	0.8	2017-12-01
55-087	Intervention 1	3.047222222222222	0.9833333333333333	NA	0.95	3.9	4.3	2017-11-21
55-088	Intervention 1	2.9208333333333334	2.066666666666667	6.95	NA	0.8666666666666667	14.1	2017-11-21
55-089	Intervention 1	3.458333333333333	1.7666666666666666	NA	2.8833333333333333	0.8	4.333333333333333	2017-11-21
55-090	Intervention 1	6.595138888888888	9.083333333333334	NA	NA	NA	12.266666666666666	2017-11-21
55-091	Intervention 1	3.857638888888889	0.8	3.0166666666666666	2.2	0.4	3.5666666666666664	2017-11-21
55-092	Intervention 1	5.893055555555555	6.05	NA	NA	6.1	5.016666666666667	2017-11-21
55-093	Intervention 1	3.0916666666666663	6.816666666666666	NA	NA	1.7	28.166666666666668	2017-12-01
55-094	Intervention 1	4.163888888888889	1.5	NA	0.9	0.9	1.4666666666666666	2017-12-01
55-095	Intervention 1	8.199305555555554	0.7166666666666667	NA	NA	0.6833333333333333	5.15	2017-12-01
55-096	Intervention 1	1.9201388888888888	0.5833333333333334	5.366666666666666	6.8	1.7666666666666666	6.8	2017-12-01
55-097	Intervention 1	6.495833333333333	2.0833333333333335	NA	1.3	1.1666666666666667	3.3	2018-03-01
55-098	Intervention 1	5.71875	1.7	1.5666666666666667	NA	0.4	3.05	2018-03-01
55-099	Intervention 1	6.403472222222222	2.8	0.8	0.25	0.5666666666666667	1.8166666666666667	2018-03-01
55-100	Intervention 1	3.1263888888888887	7.066666666666666	NA	1.8166666666666667	1.1333333333333333	8.1	2018-03-01
55-101	Intervention 1	4.547916666666667	1.65	NA	0.9666666666666667	0.6	17.333333333333332	2018-03-01
55-102	Intervention 1	5.083333333333333	1.5333333333333334	1.7	2.7	2.6666666666666665	2.5166666666666666	2018-03-01
55-103	Intervention 1	3.3076388888888886	4.466666666666667	1.25	2.8166666666666664	0.38333333333333336	7.833333333333333	2018-03-01
55-104	Intervention 1	5.729166666666666	0.9833333333333333	5.833333333333333	7.116666666666666	NA	7.016666666666667	2018-03-01
55-105	Intervention 1	10.40486111111111	1.85	NA	1.0333333333333332	1.05	1.1833333333333333	2018-03-01
55-108	Intervention 1	6.0375	4.25	3.183333333333333	35.35	2.1333333333333333	5.116666666666666	2018-03-01
55-109	Intervention 1	3.95625	4.6	2.566666666666667	5.55	NA	7.316666666666666	2018-03-01
55-110	Intervention 1	4.063888888888889	3.1666666666666665	NA	2.9	0.9333333333333333	3.0833333333333335	2018-03-01
55-111	Intervention 1	16.770833333333332	0.05	NA	NA	3.566666666666667	16.566666666666666	2018-03-01
55-112	Intervention 1	6.800694444444444	4.433333333333334	0.9666666666666667	NA	0.6333333333333333	2.05	2018-03-11
55-113	Intervention 1	2.1152777777777776	8.983333333333333	2.216666666666667	NA	1.9666666666666666	20.933333333333334	2018-03-11
55-114	Intervention 1	4.554861111111111	5.516666666666667	3.3666666666666667	NA	1.4166666666666667	8.866666666666667	2018-03-11
55-115	Intervention 1	3.1333333333333333	2.45	5.383333333333334	NA	1.6166666666666667	3.033333333333333	2018-03-01
55-116	Intervention 1	5.6611111111111105	1.6833333333333333	8.583333333333334	8.083333333333334	8.35	14.616666666666667	2018-03-01
55-117	Intervention 1	6.050694444444444	6.033333333333333	6.583333333333333	20.083333333333332	1.7833333333333334	11.966666666666667	2018-03-01
55-118	Intervention 1	9.240277777777777	6.233333333333333	1.05	10.883333333333333	2.683333333333333	11.283333333333333	2018-03-01
55-119	Intervention 1	3.2694444444444444	4.566666666666666	6.733333333333333	10.016666666666666	10.016666666666667	48.31666666666666	2018-03-11
55-120	Intervention 1	3.1444444444444444	3.75	5.283333333333333	NA	0.8166666666666667	8.283333333333333	2018-03-11
55-121	Intervention 1	7.8173611111111105	40.916666666666664	NA	NA	5.216666666666667	18.316666666666666	2018-03-01
55-122	Intervention 1	7.024305555555555	1.35	2.35	3.3833333333333333	1.0666666666666667	3.283333333333333	2018-03-01
55-124	Intervention 1	6.125694444444444	2.85	1.8666666666666667	4.116666666666666	1.8666666666666667	4.733333333333333	2018-03-01
55-125	Intervention 1	11.911805555555555	1.4166666666666667	0.9	NA	4.65	5.266666666666667	2018-03-01
55-126	Intervention 1	26.04097222222222	3.1666666666666665	26.016666666666666	581.5	NA	5.35	2018-03-01
55-127	Intervention 1	4.91875	2.8333333333333335	5.666666666666667	NA	69.43333333333334	6.583333333333333	2018-03-11
55-128	Intervention 1	2.7631944444444443	5.716666666666667	6.416666666666667	14.716666666666667	1.2333333333333334	6.933333333333334	2018-03-11
55-129	Intervention 1	3.2118055555555554	10.95	26.466666666666665	11.233333333333333	11.633333333333333	27.78333333333333	2018-03-11
55-130	Intervention 1	7.208333333333333	0.2833333333333333	NA	NA	1.25	3.8833333333333333	2018-03-11
55-132	Intervention 1	13.095833333333333	3.183333333333333	4.316666666666666	5.783333333333333	2.8666666666666667	5.466666666666667	2018-03-21
55-133	Intervention 1	4.271527777777777	4.516666666666667	0.48333333333333334	3.3333333333333335	0.9333333333333333	26.016666666666666	2018-03-21
55-134	Intervention 1	3.972222222222222	3.3833333333333333	6.75	6.433333333333334	0.9	12.1	2018-03-11
55-135	Intervention 1	11.458333333333332	0.55	2.6333333333333333	4.683333333333334	2.6333333333333333	3.9833333333333334	2018-03-21
55-136	Intervention 1	4.029861111111111	3.0166666666666666	20.133333333333333	1.0666666666666667	0.7	1.8	2018-03-21
55-137	Intervention 1	2.9152777777777774	1.8	11.083333333333334	14.566666666666666	3.45	7.866666666666666	2018-03-21
55-138	Intervention 1	2.9715277777777778	5.3	4.966666666666667	19.05	6.533333333333333	8.45	2018-03-21
55-139	Intervention 1	4.934027777777778	5.7	4.416666666666667	5.666666666666667	0.6333333333333333	11.916666666666666	2018-03-21
55-140	Intervention 1	1.8020833333333333	1.35	12.4	8.4	0.5166666666666667	8.55	2018-03-21
55-141	Intervention 1	3.8874999999999997	7.533333333333333	NA	4.433333333333334	3.316666666666667	8.3	2018-03-21
55-142	Intervention 1	9.169444444444444	3.45	NA	NA	0.65	2.5833333333333335	2018-03-21
55-143	Intervention 1	11.96736111111111	1.45	2.9166666666666665	4.833333333333333	0.6833333333333333	5.716666666666667	2018-03-21
55-144	Intervention 1	4.890972222222222	1.5666666666666667	NA	NA	0.35	1.3333333333333333	2018-03-21
55-145	Intervention 1	4.114583333333333	6	1.8666666666666667	3.4166666666666665	0.48333333333333334	4.116666666666666	2018-03-21
55-146	Intervention 1	2.5590277777777777	1.5833333333333333	3.3666666666666667	5.516666666666667	0.4666666666666667	5.266666666666667	2018-03-31
55-147	Intervention 1	0.5944444444444444	2.4	4.066666666666666	11.483333333333333	0.3	12.333333333333334	2018-03-31
55-148	Intervention 1	4.308333333333333	2.683333333333333	NA	7.6499999999999995	22.433333333333334	8.15	2018-03-31
55-149	Intervention 1	3.9229166666666666	1.6833333333333333	NA	0.7	0.7833333333333333	1.3166666666666667	2018-03-31
55-150	Intervention 1	16.930555555555554	1.6333333333333333	3.05	4.733333333333333	0.2833333333333333	5.1	2018-03-31
55-151	Intervention 1	0.8125	14.616666666666667	7.016666666666667	6.583333333333333	4.616666666666666	9.3	2018-03-31
55-152	Intervention 1	15.684722222222222	0.6166666666666667	3.25	2.55	2.533333333333333	7.016666666666667	2018-03-31
55-153	Intervention 1	17.947916666666664	6.166666666666667	NA	1.9833333333333334	0.4666666666666667	8.033333333333333	2018-03-31
55-154	Intervention 1	2.1854166666666663	2.95	5.6	3.9	0.75	7.083333333333333	2018-03-31
55-155	Intervention 1	9.253472222222221	4.866666666666666	4.233333333333333	6.616666666666666	5.85	14.566666666666666	2018-03-21
55-156	Intervention 1	8.169444444444444	0.9166666666666666	NA	0.7166666666666667	1.9166666666666667	5.716666666666667	2018-03-21
55-157	Intervention 1	3.795833333333333	2.4166666666666665	2.4	NA	0.3333333333333333	4.383333333333333	2018-03-11
55-158	Intervention 1	8.885416666666666	0.9333333333333333	4.916666666666667	NA	1.35	4.916666666666667	2018-03-21
55-159	Intervention 1	7.0375	0.5	2.7666666666666666	1.2833333333333332	1.25	3.0166666666666666	2018-03-11
55-160	Intervention 1	5.954166666666667	13.316666666666666	NA	NA	0.5	7.1	2018-03-31
55-161	Intervention 1	5.695833333333333	1.7	NA	NA	0.21666666666666667	1.6833333333333333	2018-03-21
55-162	Intervention 1	10.706249999999999	1.5333333333333334	NA	NA	1.0333333333333334	5.65	2018-03-21
55-163	Intervention 1	5.7875	1.85	NA	23.116666666666667	1.75	3.9166666666666665	2018-03-21
55-164	Intervention 1	5.325	4.716666666666667	4.433333333333334	6.233333333333333	6.433333333333334	7.133333333333333	2018-03-21
55-165	Intervention 1	1.3020833333333333	2.6	NA	NA	0.5	1.3833333333333333	2018-04-20
55-166	Intervention 1	0.6493055555555555	3	NA	NA	1.7166666666666666	4.933333333333334	2018-04-20
55-168	Intervention 1	26.31597222222222	9.933333333333334	NA	11.7	8.216666666666667	9.683333333333334	2018-04-20
55-169	Intervention 1	9.055555555555555	1.4666666666666666	NA	NA	NA	2.3166666666666664	2018-04-20
55-170	Intervention 1	5.331944444444444	3.783333333333333	NA	13.983333333333333	NA	37.016666666666666	2018-04-20
55-171	Intervention 1	8.073611111111111	10.783333333333333	NA	12.266666666666666	8.783333333333333	11.833333333333334	2018-04-20
55-172	Intervention 1	1.9902777777777776	6.483333333333333	5.783333333333333	2.3666666666666667	0.43333333333333335	9.933333333333334	2018-04-20
55-173	Intervention 1	2.675	0.5166666666666667	2.1166666666666667	4.033333333333333	4.033333333333333	4.05	2018-04-20
55-174	Intervention 1	2.229861111111111	2.4166666666666665	2.1166666666666667	NA	NA	6.85	2018-04-20
55-175	Intervention 1	4.330555555555556	3.3666666666666667	2.4166666666666665	NA	0.7666666666666667	4.616666666666666	2018-04-20
55-176	Intervention 1	1.9986111111111111	13.066666666666666	7.116666666666666	NA	0.6833333333333333	14.933333333333334	2018-04-20
55-177	Intervention 1	3.6645833333333333	2.9	2	4.35	0.7666666666666667	3.0833333333333335	2018-04-10
55-178	Intervention 1	3.663194444444444	2.4833333333333334	2.283333333333333	2.1166666666666667	0.8833333333333333	3.216666666666667	2018-04-10
55-179	Intervention 1	5.108333333333333	0.95	NA	NA	10.816666666666666	3.1166666666666667	2018-04-20
55-180	Intervention 1	9.924305555555556	3.9166666666666665	2.683333333333333	19.066666666666666	0.5166666666666667	5.75	2018-04-10
55-181	Intervention 1	9.063888888888888	3.1666666666666665	1.9333333333333333	NA	0.65	3.6333333333333333	2018-03-31
55-182	Intervention 1	2.03125	2.283333333333333	NA	1.8333333333333333	0.7333333333333333	4.2	2018-04-10
55-183	Intervention 1	5.2	3.966666666666667	NA	11.883333333333333	0.3333333333333333	5.2	2018-04-10
55-184	Intervention 1	8.042361111111111	3.6	3.683333333333333	NA	35.666666666666664	5.116666666666666	2018-04-10
55-186	Intervention 1	5.059027777777778	2.9	6.016666666666667	7.616666666666666	5.966666666666667	8.1	2018-04-10
55-187	Intervention 1	12.127083333333333	4.416666666666667	NA	4.516666666666667	2.6333333333333333	12.633333333333333	2018-04-20
55-188	Intervention 1	4.241666666666666	1.7833333333333334	1.2666666666666666	3.75	1.5666666666666667	3.9833333333333334	2018-04-10
55-189	Intervention 1	4.768055555555556	0.8833333333333333	NA	56.733333333333334	0.2833333333333333	4.133333333333333	2018-04-10
55-190	Intervention 1	9.182638888888889	18.116666666666667	35.733333333333334	49.266666666666666	6.366666666666666	37.333333333333336	2018-04-20
55-191	Intervention 1	0.8861111111111111	4.95	3.816666666666667	NA	3.4166666666666665	13.9	2018-04-10
55-192	Intervention 1	0.6270833333333333	9.783333333333333	6.216666666666667	NA	6.816666666666666	7.95	2018-03-31
55-193	Intervention 1	14.947916666666666	4.933333333333334	4.716666666666667	5.55	1.4166666666666667	33.833333333333336	2018-04-10
55-194	Intervention 1	3.853472222222222	5.9	2.9833333333333334	3.9166666666666665	1.8166666666666667	4.066666666666666	2018-04-30
55-195	Intervention 1	1.1465277777777778	0.8333333333333334	0.8166666666666667	6.6499999999999995	0.4666666666666667	2.716666666666667	2018-04-30
55-196	Intervention 1	6.350694444444444	1.1166666666666667	3.75	2.3666666666666667	4.666666666666667	4.5	2018-04-30
55-197	Intervention 1	18.75347222222222	3.3833333333333333	3.5	NA	0.31666666666666665	4.033333333333333	2018-04-20
55-198	Intervention 1	0.9479166666666666	2.5166666666666666	NA	21.916666666666668	0.6166666666666667	21.85	2018-04-30
55-199	Intervention 1	4.868055555555555	4.25	3.1166666666666667	0.4	0.2	4.583333333333333	2018-05-10
55-200	Intervention 1	3.617361111111111	0.9833333333333333	2.1333333333333333	12.333333333333334	0.43333333333333335	2.6666666666666665	2018-05-10
55-201	Intervention 1	9.088888888888889	3.033333333333333	6.533333333333333	NA	26.266666666666666	15.083333333333334	2018-04-30
55-202	Intervention 1	3.9319444444444445	4.516666666666667	1.5833333333333333	NA	3.433333333333333	11.3	2018-05-10
55-203	Intervention 1	8.245833333333334	15.933333333333334	18.05	35.266666666666666	29.35	5.366666666666666	2018-04-30
55-204	Intervention 1	7.089583333333333	1.8166666666666667	1.2333333333333334	1.3666666666666667	0.2833333333333333	17.28333333333333	2018-04-30
55-205	Intervention 1	0.6555555555555556	0.7166666666666667	NA	1.7166666666666666	2.45	4	2018-04-30
55-206	Intervention 1	11.64861111111111	2.7666666666666666	2.1666666666666665	17.183333333333334	17.183333333333334	3.9	2018-04-30
55-207	Intervention 1	6.918749999999999	4.1	1.4333333333333333	53.083333333333336	0.35	53.733333333333334	2018-04-30
55-208	Intervention 1	6.104166666666666	3.1333333333333333	NA	1	1.55	2.4833333333333334	2018-05-10
55-209	Intervention 1	2.7624999999999997	16.666666666666668	3.3	7.916666666666667	0.36666666666666664	9.35	2018-05-10
55-210	Intervention 1	3.067361111111111	1.5666666666666667	NA	2.7	0.45	3.6166666666666667	2018-05-10
55-211	Intervention 1	1.4874999999999998	7.683333333333334	1.2	NA	NA	12.95	2018-05-10
55-212	Intervention 1	5.026388888888889	5.45	NA	NA	5.616666666666666	11.416666666666666	2018-05-20
55-213	Intervention 1	10.581249999999999	0.5666666666666667	0.38333333333333336	NA	0.2	2.55	2018-05-10
55-214	Intervention 1	1.672222222222222	11.9	13.316666666666666	5	1.2166666666666666	3.8	2018-05-10
55-215	Intervention 1	11.40486111111111	3.4833333333333334	NA	NA	0.9666666666666667	5.333333333333333	2018-05-10
55-216	Intervention 1	3.154861111111111	2.716666666666667	1.9833333333333334	1.4666666666666666	1.9333333333333333	4.133333333333333	2018-05-10
55-217	Intervention 1	6.99236111111111	3.9	0.5333333333333333	3.0833333333333335	0.43333333333333335	3.683333333333333	2018-05-20
55-218	Intervention 1	10.902777777777777	0.65	1.2166666666666666	7.133333333333333	0.43333333333333335	1.2833333333333332	2018-05-20
55-219	Intervention 1	8.897222222222222	4	NA	NA	NA	6.6	2018-05-20
55-220	Intervention 1	0.798611111111111	9.816666666666666	5.633333333333334	NA	12.45	8.45	2018-05-20
55-221	Intervention 1	4.853472222222222	12.566666666666666	2.6166666666666667	2.1333333333333333	0.5833333333333334	2.3	2018-05-20
55-222	Intervention 1	8.89861111111111	1.9	1.7666666666666666	3.4166666666666665	0.3333333333333333	5.65	2018-05-20
55-223	Intervention 1	5.128472222222222	2.216666666666667	NA	27.183333333333334	32.31666666666667	21.116666666666667	2018-05-30
55-224	Intervention 1	17.159027777777776	4.5	0.9166666666666666	2.5166666666666666	0.25	54.36666666666667	2018-05-20
55-225	Intervention 1	7.197222222222222	3.4166666666666665	NA	2.8166666666666664	0.4666666666666667	50.1	2018-05-20
55-226	Intervention 1	1.6368055555555554	3.966666666666667	5.05	15.283333333333333	1.6	15.283333333333333	2018-05-30
55-227	Intervention 1	2.6729166666666666	0.18333333333333332	0.03333333333333333	2.533333333333333	0.25	3.2666666666666666	2018-05-30
55-228	Intervention 1	3.3520833333333333	0.35	1.4833333333333334	1.7166666666666666	0.2833333333333333	1.35	2018-05-30
55-229	Intervention 1	2.2243055555555555	0.8333333333333334	6.083333333333333	4.983333333333333	4.25	7.2	2018-05-30
55-230	Intervention 1	3.0388888888888888	3.066666666666667	NA	30.683333333333334	0.55	2.5833333333333335	2018-05-30
55-231	Intervention 1	3.8027777777777776	3.3	2.9833333333333334	NA	NA	4.033333333333333	2018-05-30
55-232	Intervention 1	6.147222222222222	0.9	NA	5.7	0.2833333333333333	7.266666666666667	2017-12-11
55-233	Intervention 1	4.279166666666667	4.383333333333334	3.6	NA	4.233333333333333	5.266666666666667	2017-12-21
55-235	Intervention 1	5.750694444444444	0.5833333333333334	NA	NA	0.26666666666666666	9.583333333333334	2017-12-21
55-236	Intervention 1	3.836111111111111	18.983333333333334	10.2	1.3333333333333333	14.183333333333334	14.816666666666666	2018-03-11
55-237	Intervention 1	8.323611111111111	1.5666666666666667	NA	3.25	0.55	4.033333333333333	2017-12-21
55-238	Intervention 1	1.09375	0.8666666666666667	1	NA	0.2833333333333333	2.5833333333333335	2017-12-11
55-239	Intervention 1	3.3388888888888886	6.916666666666667	NA	21.666666666666668	0.48333333333333334	14.683333333333334	2017-12-21
55-240	Intervention 1	7.570833333333333	12.1	NA	18	15.566666666666666	20.483333333333334	2017-12-11
55-241	Intervention 1	8.916666666666666	1.5	NA	3.1333333333333333	1.0166666666666666	3.15	2017-12-11
55-242	Intervention 1	4.9375	0.95	NA	1.6333333333333333	0.65	2.0666666666666664	2017-12-21
55-243	Intervention 1	13.583333333333332	2.8333333333333335	NA	14.65	0.6666666666666666	3.65	2017-12-11
55-244	Intervention 1	9.147916666666665	0.65	23.466666666666665	3.4499999999999997	1.15	4.233333333333333	2017-12-21
55-245	Intervention 1	0.8368055555555555	15.266666666666667	NA	NA	6.916666666666667	8.116666666666667	2017-12-11
55-246	Intervention 1	16.159027777777776	3.533333333333333	NA	NA	5.6	5.283333333333333	2018-05-20
55-247	Intervention 1	4.091666666666667	3.2666666666666666	1.9166666666666667	4.016666666666667	0.5666666666666667	6.266666666666667	2018-05-20
55-248	Intervention 1	3.4979166666666663	1.8333333333333333	NA	14.616666666666667	3.95	14.866666666666667	2018-05-20
55-249	Intervention 1	9.085416666666665	2.95	0.65	2.25	0.36666666666666664	4.416666666666667	2018-05-20
55-250	Intervention 1	2.9965277777777777	17.45	14.566666666666666	4.716666666666667	0.4166666666666667	12.916666666666666	2018-05-20
55-251	Intervention 1	4.074305555555555	5.8	NA	9.483333333333333	6.166666666666667	11.566666666666666	2017-12-31
55-252	Intervention 1	2.1576388888888887	1.3	NA	1.8833333333333333	0.7833333333333333	2.216666666666667	2017-12-31
55-253	Intervention 1	6.093055555555555	2.433333333333333	NA	NA	0.31666666666666665	24.966666666666665	2017-12-31
55-254	Intervention 1	4.208333333333333	4.2	NA	19.45	37.38333333333333	6.633333333333333	2017-12-31
55-255	Intervention 1	9.67986111111111	0.8333333333333334	2.35	3.3833333333333333	2.75	2.05	2017-12-31
55-256	Intervention 1	4.0048611111111105	1.4666666666666666	NA	1.2833333333333332	0.7333333333333333	2.4833333333333334	2017-12-31
55-257	Intervention 1	2.879861111111111	3.683333333333333	4.55	5.283333333333333	2	7.533333333333333	2017-12-31
55-258	Intervention 1	3.620833333333333	2.5166666666666666	NA	4.366666666666666	0.8	4.6	2017-12-31
55-259	Intervention 1	5.160416666666666	1.3166666666666667	NA	NA	0.9333333333333333	3.4499999999999997	2017-12-31
55-260	Intervention 1	3.8249999999999997	5.75	4.633333333333334	1.9666666666666666	0.95	7.866666666666666	2017-12-31
55-261	Intervention 1	3.775	4.666666666666667	NA	10.866666666666667	0.38333333333333336	6.083333333333333	2018-06-09
55-262	Intervention 1	5.219444444444444	5.483333333333333	5.166666666666667	NA	3.05	6.55	2018-06-09
55-263	Intervention 1	2.1055555555555556	0.08333333333333333	0.6333333333333333	5.333333333333333	0.25	4.083333333333333	2018-06-09
55-264	Intervention 1	4.785416666666666	1.2166666666666666	2.4	2.4833333333333334	1.1333333333333333	3.2333333333333334	2018-06-09
55-265	Intervention 1	2.790972222222222	3.8666666666666667	6.466666666666667	1.4333333333333333	NA	9.583333333333334	2018-06-09
55-266	Intervention 1	0.6638888888888889	3.7666666666666666	14.25	14.683333333333334	0.6666666666666666	14.933333333333334	2018-06-09
55-267	Intervention 1	5.361805555555556	1.45	1.25	10.433333333333334	2.716666666666667	2.85	2018-06-09
55-268	Intervention 1	4.100694444444445	3.3666666666666667	NA	0.65	1.4666666666666666	2.466666666666667	2018-06-09
55-269	Intervention 1	5.651388888888889	11.166666666666666	NA	NA	0.5166666666666667	7.6	2018-06-09
55-270	Intervention 1	4.928472222222222	2.8	3.35	NA	0.23333333333333334	17.833333333333332	2018-06-09
55-271	Intervention 1	9.659027777777776	11.45	7.633333333333334	35.2	0.38333333333333336	7.183333333333334	2018-06-09
55-272	Intervention 1	7.36736111111111	1.9833333333333334	NA	4.233333333333333	0.9	8.716666666666667	2018-06-09
55-273	Intervention 1	11.172916666666666	4.633333333333334	NA	55.233333333333334	0.48333333333333334	56.983333333333334	2018-05-10
55-274	Intervention 1	3.5868055555555554	1.1333333333333333	1.2333333333333334	1.8666666666666667	0.35	2.05	2018-05-10
55-275	Intervention 1	6.78125	0.4	1	0.9	2.7666666666666666	3.4833333333333334	2018-04-30
55-276	Intervention 1	4.768055555555556	12.016666666666667	3.716666666666667	65.96666666666667	1.55	8.016666666666666	2018-04-30
55-277	Intervention 1	2.58125	8.35	NA	NA	0.3333333333333333	8.416666666666666	2018-04-30
55-278	Intervention 1	4.095833333333333	2.216666666666667	NA	NA	0.2833333333333333	2.7	2018-04-30
55-279	Intervention 1	1.7118055555555556	1.85	NA	4.266666666666667	0.5	4.233333333333333	2018-04-30
55-280	Intervention 1	0.9326388888888888	3.566666666666667	9.783333333333333	2.9166666666666665	3.5166666666666666	5.966666666666667	2018-04-30
55-281	Intervention 1	2.1256944444444446	0.9666666666666667	NA	23.7	0.36666666666666664	12.1	2018-04-30
55-282	Intervention 1	3.690972222222222	4.75	3.65	3.933333333333333	0.31666666666666665	6.35	2018-04-30
55-283	Intervention 1	4.342361111111111	5.066666666666666	2.466666666666667	4.483333333333333	1.3833333333333333	10.3	2018-06-09
55-284	Intervention 1	4.293055555555555	5	2.7	NA	1.9	5.516666666666667	2018-06-19
55-285	Intervention 1	2.2465277777777777	3.3666666666666667	NA	NA	0.9833333333333333	11.316666666666666	2018-06-09
55-286	Intervention 1	9.109722222222222	2.1166666666666667	2.183333333333333	NA	0.5166666666666667	3.85	2018-06-09
55-287	Intervention 1	3.8833333333333333	3.7	2.4	4.816666666666666	0.5333333333333333	4.966666666666667	2018-06-09
55-288	Intervention 1	4.51875	11.683333333333334	NA	0.9	0.2	12.15	2018-06-19
55-289	Intervention 1	1.0479166666666666	2.15	3.5833333333333335	NA	1.9333333333333333	18.65	2018-06-09
55-290	Intervention 1	2.738888888888889	3.4833333333333334	2.45	NA	0.4166666666666667	6.8	2018-06-19
55-291	Intervention 1	4.899305555555555	1	1.65	2.6166666666666667	2.816666666666667	1.6166666666666667	2018-06-19
55-292	Intervention 1	5.594444444444444	0.8166666666666667	3.6	5.433333333333334	0.7333333333333333	4.65	2018-06-19
55-293	Intervention 1	8.235416666666666	3.3833333333333333	0.9	2.65	0.4666666666666667	2.7666666666666666	2018-06-19
55-294	Intervention 1	3.683333333333333	1.45	3.283333333333333	4.633333333333333	0.5833333333333334	7.283333333333333	2018-06-29
55-295	Intervention 1	2.7993055555555553	1.2666666666666666	1.4	2.533333333333333	1.95	3.2666666666666666	2018-06-19
55-296	Intervention 1	2.4076388888888887	0.21666666666666667	3.4	4.1	1.3833333333333333	15.016666666666666	2018-06-29
55-297	Intervention 1	2.2312499999999997	6.8	1.1833333333333333	12.183333333333334	2.45	12.233333333333333	2018-06-29
55-298	Intervention 1	2.704861111111111	1.2	2.1	2.933333333333333	0.2833333333333333	2.95	2018-06-29
55-299	Intervention 1	4.289583333333333	10.833333333333334	7.733333333333333	NA	5.85	6.7	2018-06-29
55-300	Intervention 1	1.5638888888888889	0.65	1.9166666666666667	NA	0.4166666666666667	2.716666666666667	2018-06-29
55-301	Intervention 1	3.765972222222222	3.783333333333333	3.15	4.666666666666667	1.6333333333333333	4.833333333333333	2018-06-29
55-302	Intervention 1	6.866666666666666	2.5	5.05	NA	39.53333333333333	11.533333333333333	2018-06-29
55-303	Intervention 1	4.704166666666667	1.45	NA	7.933333333333334	0.8833333333333333	8.866666666666667	2018-06-29
55-304	Intervention 1	9.14861111111111	1.3666666666666667	NA	0.23333333333333334	0.75	3.533333333333333	2018-06-29
55-305	Intervention 1	3.8201388888888888	2.8833333333333333	4.366666666666666	NA	0.7333333333333333	11.766666666666666	2018-06-29
55-306	Intervention 1	5.3798611111111105	0.55	0.9833333333333333	1.2833333333333332	0.25	1.7666666666666666	2018-06-29
55-307	Intervention 1	0.9743055555555555	2.95	2.6333333333333333	NA	4.433333333333334	4.5	2018-06-29
55-308	Intervention 1	4.239583333333333	1.9166666666666667	3.216666666666667	1.7833333333333332	0.4	6.733333333333333	2018-06-29
55-309	Intervention 1	12.363888888888889	2.3833333333333333	NA	NA	1.45	2.1333333333333333	2018-06-29
55-310	Intervention 1	16.099999999999998	3.2666666666666666	1.7	3.6166666666666667	0.6833333333333333	3.85	2018-06-29
55-311	Intervention 1	3.964583333333333	4.35	2.6666666666666665	3.2333333333333334	6.683333333333334	5.25	2018-06-29
55-312	Intervention 1	3.6222222222222222	3.6666666666666665	2.6333333333333333	16.05	NA	8.433333333333334	2018-05-30
55-313	Intervention 1	4.982638888888888	6.45	6.833333333333333	24.883333333333333	0.6166666666666667	7.566666666666666	2018-05-30
55-314	Intervention 1	2.828472222222222	2.7666666666666666	4.683333333333334	3.3666666666666667	1.1	4.716666666666667	2018-07-09
55-315	Intervention 1	8.281944444444443	2	5.466666666666667	7.3999999999999995	11.183333333333334	5.633333333333333	2018-05-30
55-316	Intervention 1	8.29513888888889	1.65	1.3	3.1666666666666665	1.2166666666666666	3.5666666666666664	2018-07-09
55-317	Intervention 1	5.793749999999999	7.033333333333333	NA	10.016666666666666	NA	14.233333333333333	2018-07-09
55-318	Intervention 1	2.5395833333333333	0.8333333333333334	1.5	2.966666666666667	0.35	2.95	2018-05-30
55-319	Intervention 1	7.258333333333333	3.7666666666666666	2.6666666666666665	11.066666666666666	0.7166666666666667	4.766666666666667	2018-07-09
55-320	Intervention 1	6.179166666666666	2.566666666666667	NA	73.76666666666667	0.4666666666666667	13.416666666666666	2018-06-09
55-321	Intervention 1	14.888888888888888	2.2	1.8	4.433333333333334	0.48333333333333334	6.233333333333333	2018-07-09
55-322	Intervention 1	10.913194444444445	3	2.1166666666666667	NA	0.21666666666666667	6.833333333333333	2018-07-09
55-323	Intervention 1	6.540972222222222	2.533333333333333	1.9166666666666667	6.833333333333333	0.45	6.35	2018-05-30
55-324	Intervention 1	6.179166666666666	8.75	7.016666666666667	NA	0.7166666666666667	10.666666666666666	2018-06-09
55-325	Intervention 1	6.208333333333333	3.683333333333333	NA	NA	0.75	10.916666666666666	2018-05-30
55-326	Intervention 1	3.4569444444444444	3.3666666666666667	0.9333333333333333	NA	NA	7.583333333333333	2018-05-30
55-327	Intervention 1	4.029861111111111	6.433333333333334	3.5166666666666666	NA	NA	17	2018-06-09
55-328	Intervention 1	0.9409722222222222	2.7	NA	8.566666666666666	0.9666666666666667	5.516666666666667	2018-01-10
55-329	Intervention 1	2.21875	1.3166666666666667	NA	2.9166666666666665	0.85	4.95	2017-12-31
55-331	Intervention 1	3.109722222222222	3.5166666666666666	NA	3.9499999999999997	0.2833333333333333	24.9	2017-12-31
55-332	Intervention 1	5.194444444444444	1.5833333333333333	NA	2.8666666666666667	1.7833333333333334	3.183333333333333	2018-01-10
55-333	Intervention 1	3.9631944444444445	1.1	2.6333333333333333	NA	0.85	5.466666666666667	2017-12-31
55-334	Intervention 1	12.880555555555555	4.383333333333334	NA	7.783333333333333	0.9166666666666666	7.416666666666667	2017-12-31
55-336	Intervention 1	7.0465277777777775	3.033333333333333	24.3	3.9499999999999997	1.2166666666666666	3.6666666666666665	2018-01-10
55-337	Intervention 1	14.695833333333333	2.033333333333333	4.066666666666666	6.466666666666667	3.95	6.533333333333333	2018-01-10
55-338	Intervention 1	1.0305555555555554	1.6	6.05	NA	0.7	5.75	2018-01-10
55-339	Intervention 1	2.8715277777777777	3.9166666666666665	3.7	4.866666666666666	0.26666666666666666	5.666666666666667	2018-07-09
55-340	Intervention 1	8.920833333333333	2.716666666666667	2.2	6.666666666666667	0.8	7.883333333333333	2018-07-19
55-341	Intervention 1	4.065277777777777	3.0166666666666666	5.333333333333333	21.483333333333334	5.833333333333333	6.816666666666666	2018-07-19
55-342	Intervention 1	0.8645833333333333	2.716666666666667	2.25	4.716666666666667	4.016666666666667	4.516666666666667	2018-07-09
55-343	Intervention 1	12.233333333333333	4.933333333333334	6.3	NA	0.26666666666666666	7.666666666666667	2018-07-19
55-344	Intervention 1	15.04722222222222	6.166666666666667	2.3666666666666667	5.883333333333333	0.8333333333333334	7.033333333333333	2018-07-09
55-346	Intervention 1	4.604861111111111	0.7166666666666667	9.583333333333334	13.433333333333334	1.2333333333333334	13.333333333333334	2018-07-19
55-347	Intervention 1	3	16.916666666666668	19.033333333333335	20.366666666666667	1.6833333333333333	19.6	2018-07-09
55-348	Intervention 1	1.1111111111111112	6.75	6.616666666666666	6.083333333333333	0.8333333333333334	7.966666666666667	2018-07-29
55-349	Intervention 1	7.897916666666666	0.95	3.45	NA	0.23333333333333334	1.8499999999999999	2018-07-19
55-350	Intervention 1	1.3451388888888889	1.95	3.183333333333333	4.95	0.25	3.533333333333333	2018-07-19
55-351	Intervention 1	6.747916666666666	2.6166666666666667	2.4	4	1.1333333333333333	3.05	2018-07-19
55-352	Intervention 1	1.940972222222222	6.216666666666667	5.366666666666666	3.6999999999999997	0.36666666666666664	7.533333333333333	2018-07-19
55-353	Intervention 1	5.1090277777777775	0.85	1.3833333333333333	0.55	1.1833333333333333	2.9	2018-07-19
55-354	Intervention 1	2.086111111111111	3.5166666666666666	7.25	7.8999999999999995	0.4166666666666667	10.033333333333333	2018-07-19
55-355	Intervention 1	1.9805555555555554	6.15	NA	NA	NA	1.9	2018-07-19
55-356	Intervention 1	4.945138888888889	4.35	3.85	20.4	3.5166666666666666	5.266666666666667	2018-07-19
55-357	Intervention 1	13.182638888888889	8.1	8.1	NA	NA	7.1	2018-07-19
55-358	Intervention 1	3.0701388888888888	0.75	NA	2.283333333333333	1.0833333333333333	3.1	2017-12-21
55-359	Intervention 1	3.854861111111111	2.066666666666667	7.233333333333333	7.633333333333333	8.25	7.616666666666666	2017-12-21
55-360	Intervention 1	14.184722222222222	2.2333333333333334	2.15	NA	2.533333333333333	6.416666666666667	2017-12-31
55-361	Intervention 1	1.7104166666666665	8.183333333333334	NA	NA	5.55	15.716666666666667	2017-12-21
55-362	Intervention 1	3.8027777777777776	2.3666666666666667	NA	24.916666666666668	0.25	6.833333333333333	2017-12-21
55-363	Intervention 1	0.8798611111111111	3.7333333333333334	NA	12.516666666666666	7.766666666666667	7.55	2017-12-21
55-364	Intervention 1	4.049305555555556	1.5	NA	1.1	1.2166666666666666	3.216666666666667	2017-12-21
55-365	Intervention 1	6.073611111111111	1.5	NA	6.716666666666667	1.4666666666666666	6.8999999999999995	2017-12-21
55-366	Intervention 1	6.874305555555555	2.3666666666666667	NA	NA	0.2833333333333333	3.716666666666667	2017-12-21
55-367	Intervention 1	3.7701388888888885	4.083333333333333	NA	NA	0.85	6.666666666666667	2017-12-21
55-368	Intervention 1	5.08125	0.48333333333333334	NA	1.6333333333333333	1.0333333333333334	6.266666666666667	2017-12-21
55-370	Intervention 1	3.8874999999999997	2.6333333333333333	5.583333333333333	11.233333333333333	0.45	7.383333333333333	2018-07-29
55-371	Intervention 1	5.1305555555555555	0.7	3.05	1.3166666666666667	0.23333333333333334	2.8833333333333333	2018-07-29
55-372	Intervention 1	7.1305555555555555	3.5166666666666666	9.85	9.866666666666667	0.5	19.266666666666666	2018-07-29
55-373	Intervention 1	10.784722222222221	11.733333333333333	0.8333333333333334	NA	4.75	1.7666666666666666	2018-07-29
55-374	Intervention 1	7.955555555555555	4.25	NA	NA	5.516666666666667	52.93333333333333	2018-07-29
55-375	Intervention 1	2.020833333333333	4.9	3.9	22.316666666666666	2.433333333333333	7.55	2018-08-08
55-376	Intervention 1	2.7416666666666667	11.2	NA	10.283333333333333	0.9166666666666666	2.95	2018-07-29
55-377	Intervention 1	6.908333333333333	5.483333333333333	NA	21.4	0.5833333333333334	2.716666666666667	2018-08-08
55-378	Intervention 1	4.031944444444444	12.766666666666667	5.616666666666666	6.45	0.8333333333333334	7.1499999999999995	2018-08-08
55-379	Intervention 1	6.0465277777777775	5.5	7.2	5.466666666666667	0.85	14.516666666666666	2018-08-08
55-380	Intervention 1	6.7548611111111105	8.866666666666667	6.716666666666667	44.68333333333333	1.5166666666666666	9.083333333333334	2018-07-29
55-381	Intervention 1	2.34375	6.1	5.416666666666667	NA	3.0166666666666666	7.066666666666666	2018-08-08
55-382	Intervention 1	8.827083333333333	0.4666666666666667	0.7333333333333333	12.433333333333334	0.4	1.6333333333333333	2018-08-08
55-383	Intervention 1	2.060416666666667	3.95	3.2666666666666666	5.283333333333333	0.75	2.8	2018-07-29
55-384	Intervention 1	5.313194444444444	2.216666666666667	NA	18.28333333333333	2.283333333333333	3.1	2018-08-08
55-385	Intervention 1	3.172222222222222	2.5	NA	NA	0.43333333333333335	31.216666666666665	2018-01-20
55-386	Intervention 1	1.0875	1.6333333333333333	25.55	5.233333333333333	1.05	4.366666666666666	2018-01-10
55-387	Intervention 1	1.1888888888888889	14.75	27.283333333333335	NA	NA	17.916666666666668	2018-01-10
55-388	Intervention 1	8.911805555555555	0.4	NA	2.25	0.5833333333333334	2.033333333333333	2018-01-10
55-389	Intervention 1	12.14236111111111	5.066666666666666	3.216666666666667	1.5333333333333332	0.6	3.4833333333333334	2018-01-10
55-390	Intervention 1	1.2784722222222222	4.816666666666666	NA	NA	NA	25.55	2018-01-10
55-391	Intervention 1	12.130555555555555	-17.783333333333335	NA	NA	1.4333333333333333	30.3	2018-01-20
55-392	Intervention 1	13.729861111111111	4.533333333333333	NA	3.716666666666667	91.51666666666667	3.9833333333333334	2018-01-10
55-393	Intervention 1	2.109722222222222	0.1	5.6	6.333333333333333	1.3666666666666667	11.55	2018-01-10
55-394	Intervention 1	6.704166666666667	19.3	NA	NA	NA	5.9	2018-01-10
55-395	Intervention 1	5.927777777777777	1.7666666666666666	NA	49.4	0.9166666666666666	15.816666666666666	2018-01-10
55-396	Intervention 1	6.092361111111111	2.75	NA	24.25	0.6166666666666667	10.983333333333333	2018-01-10
55-397	Intervention 1	13.79861111111111	2.75	2.4166666666666665	19.2	196.96666666666667	3.6999999999999997	2018-08-08
55-398	Intervention 1	2.0701388888888888	1.5166666666666666	1.9166666666666667	3.7666666666666666	1.0666666666666667	3.8333333333333335	2018-08-08
55-399	Intervention 1	8.974305555555555	4.333333333333333	2.033333333333333	108.08333333333333	NA	3.8	2018-08-08
55-400	Intervention 1	3.823611111111111	16.15	18.933333333333334	3.9166666666666665	0.5833333333333334	19.383333333333333	2018-08-08
55-401	Intervention 1	5.736805555555556	1.85	4.316666666666666	64.68333333333334	0.31666666666666665	7.916666666666667	2018-08-08
55-402	Intervention 1	7.190277777777777	9.883333333333333	13.583333333333334	9.583333333333334	11.883333333333333	14.183333333333334	2018-08-18
55-403	Intervention 1	7.013194444444444	1.3	NA	NA	4.633333333333334	5.966666666666667	2018-08-18
55-404	Intervention 1	5.066666666666666	1.2666666666666666	4.633333333333334	NA	0.45	20.183333333333334	2018-08-18
55-405	Intervention 1	5.588888888888889	2.283333333333333	2.433333333333333	3.75	0.38333333333333336	3.783333333333333	2018-08-18
55-406	Intervention 1	5.01875	0.65	NA	0.95	0.36666666666666664	3.1666666666666665	2018-08-18
55-407	Intervention 1	1.7833333333333332	3.8	4.85	NA	5.016666666666667	6.716666666666667	2018-08-18
55-408	Intervention 1	2.979861111111111	2.0833333333333335	1.5166666666666666	4.05	3	4.4	2018-08-18
55-409	Intervention 1	12.253472222222221	1.1333333333333333	0.45	1.5666666666666667	1.0666666666666667	2.7666666666666666	2018-08-08
55-410	Intervention 1	4.076388888888888	1.8166666666666667	3	4.566666666666666	0.5	4.766666666666667	2018-08-28
55-411	Intervention 1	5.857638888888888	0.2833333333333333	1.1	3.183333333333333	0.31666666666666665	1.0166666666666666	2018-08-28
55-412	Intervention 1	3.7277777777777774	0.4166666666666667	1.65	1.1166666666666667	0.8	2.5	2018-08-18
55-413	Intervention 1	3.9930555555555554	1.3	NA	4.766666666666667	1.0333333333333334	7	2018-08-28
55-417	Intervention 1	0.7527777777777778	1.8166666666666667	2.2	0.8	0.3	8.533333333333333	2018-08-28
55-418	Intervention 1	0.6416666666666666	2.966666666666667	1.7	NA	0.38333333333333336	6.383333333333333	2018-09-07
55-419	Intervention 1	3.0854166666666667	1.9666666666666666	2.0166666666666666	3.4499999999999997	4.35	4.216666666666667	2018-09-07
55-420	Intervention 1	3.7055555555555553	2.683333333333333	1.6166666666666667	16.433333333333334	0.3333333333333333	3.433333333333333	2018-09-07
55-421	Intervention 1	3.2229166666666664	1.35	NA	0.7333333333333333	0.48333333333333334	1.2666666666666666	2018-09-07
55-422	Intervention 1	7.653472222222222	2.533333333333333	2.25	NA	3.1333333333333333	6.4	2018-09-07
55-423	Intervention 1	4.642361111111111	0.7166666666666667	NA	NA	1.6	6.05	2018-09-07
55-424	Intervention 1	2.0638888888888887	10.266666666666667	25.916666666666668	24.616666666666667	5.933333333333334	12.2	2018-09-07
55-425	Intervention 1	8.399305555555555	1.25	NA	3.2333333333333334	0.6666666666666666	2.45	2018-08-28
55-426	Intervention 1	8.074305555555554	3.1	NA	2.466666666666667	0.36666666666666664	3.033333333333333	2018-09-07
55-428	Intervention 1	1.698611111111111	0.8	0.7666666666666667	NA	0.7333333333333333	1.7666666666666666	2018-01-30
55-429	Intervention 1	0.6701388888888888	4.866666666666666	6.7	NA	0.4166666666666667	8.55	2018-01-30
55-430	Intervention 1	2.531944444444444	4.333333333333333	11.133333333333333	4.483333333333333	11.166666666666666	11.216666666666667	2018-01-30
55-431	Intervention 1	1.8930555555555555	4.466666666666667	NA	2.183333333333333	3.966666666666667	9.9	2018-01-30
55-432	Intervention 1	6.922222222222222	11.716666666666667	15.566666666666666	4.366666666666666	0.4	8.216666666666667	2018-01-20
55-433	Intervention 1	9.124305555555555	1.55	4.766666666666667	NA	0.6	11.033333333333333	2018-01-30
55-434	Intervention 1	1.2152777777777777	3.183333333333333	NA	NA	0.8333333333333334	27.866666666666667	2018-01-30
55-436	Intervention 1	1.4118055555555555	2	NA	4.166666666666667	0.9333333333333333	4.716666666666667	2018-01-30
55-438	Intervention 1	8.027777777777777	-3.0833333333333335	20.8	NA	6.333333333333333	20.916666666666668	2018-01-30
55-439	Intervention 1	2.9875	1.0666666666666667	NA	NA	0.4666666666666667	9.25	2018-01-30
55-440	Intervention 1	4.3069444444444445	5.716666666666667	NA	NA	0.7666666666666667	2.8	2018-01-30
55-441	Intervention 1	3.177083333333333	3.9166666666666665	NA	NA	0.8666666666666667	2.8333333333333335	2018-01-20
55-442	Intervention 1	7.46111111111111	2.816666666666667	7.1	NA	0.3333333333333333	4.316666666666666	2018-01-20
55-443	Intervention 1	1.9708333333333332	4.35	NA	11.933333333333334	0.9	5.8	2018-01-20
55-444	Intervention 1	18.915972222222223	4.733333333333333	NA	2.1	0.5333333333333333	20.583333333333332	2018-01-20
55-445	Intervention 1	9.027777777777777	18.216666666666665	11.333333333333334	NA	NA	8.2	2018-01-20
55-446	Intervention 1	1.3243055555555554	0.9333333333333333	2.433333333333333	NA	1.3166666666666667	3.183333333333333	2018-01-20
55-447	Intervention 1	8.050694444444444	2.45	NA	0.5333333333333333	0.7166666666666667	3.683333333333333	2018-01-30
55-449	Intervention 1	0.5125	2.1333333333333333	NA	NA	9.5	3.0166666666666666	2018-01-30
55-450	Intervention 1	3.1131944444444444	0.4166666666666667	3.9833333333333334	46.95	1.4	4.8	2018-01-30
55-451	Intervention 1	6.772916666666666	1	NA	89.65	0.43333333333333335	2.35	2018-01-30
55-452	Intervention 1	28.14861111111111	6.4	3.566666666666667	122.56666666666666	122.68333333333334	5.9	2018-02-09
55-453	Intervention 1	0.6701388888888888	4.716666666666667	2.85	NA	0.8333333333333334	10.1	2018-02-09
55-454	Intervention 1	1.734722222222222	4.05	NA	NA	0.36666666666666664	13.95	2018-01-30
55-455	Intervention 1	7.175	2.1	NA	7.533333333333333	1.1166666666666667	8.066666666666666	2018-01-30
55-456	Intervention 1	5.028472222222222	2.316666666666667	NA	3.4499999999999997	0.7	4.883333333333333	2018-01-30
55-457	Intervention 1	9.903472222222222	6	NA	5.4	1.15	5.883333333333333	2018-01-30
55-458	Intervention 1	0.5118055555555555	6.983333333333333	NA	NA	12.65	17.416666666666668	2018-02-09
55-459	Intervention 1	3.7180555555555554	1.5333333333333334	NA	NA	1.4166666666666667	38.36666666666667	2018-01-30
55-460	Intervention 1	3.011111111111111	0.5666666666666667	0.8166666666666667	26.383333333333333	0.8833333333333333	7.533333333333333	2018-01-30
55-461	Intervention 1	2.1888888888888887	5.6	3.0833333333333335	15.4	0.7166666666666667	13.799999999999999	2018-01-20
55-462	Intervention 1	7.846527777777777	1.9166666666666667	19.1	19.483333333333334	5.683333333333334	21.03333333333333	2018-01-20
55-463	Intervention 1	3.7055555555555553	12.4	NA	14.9	2.85	7.533333333333333	2018-01-20
55-464	Intervention 1	0.9472222222222222	3.783333333333333	NA	1.9333333333333333	4.65	5.716666666666667	2018-01-20
55-465	Intervention 1	0.7124999999999999	2.6166666666666667	6.683333333333334	NA	1.2833333333333334	7.816666666666666	2017-12-11
55-466	Intervention 1	10.27361111111111	2.933333333333333	NA	152.78333333333333	NA	5.6	2017-12-11
55-467	Intervention 1	4.727777777777778	7.85	NA	NA	7.9	3.5	2017-12-11
55-468	Intervention 1	2.0131944444444443	4.833333333333333	4.65	NA	0.5333333333333333	7.366666666666666	2017-12-11
55-469	Intervention 1	3.131944444444444	16.766666666666666	NA	21.95	10.45	15.983333333333333	2017-12-11
55-470	Intervention 1	6.977083333333333	13	NA	NA	0.9833333333333333	14.65	2017-12-11
55-471	Intervention 1	4.163194444444445	1.1333333333333333	2.35	0.9666666666666667	0.6166666666666667	3.4833333333333334	2017-12-11
55-472	Intervention 1	0.8493055555555555	3.1	2.183333333333333	3.3333333333333335	0.6166666666666667	7.616666666666666	2017-12-11
55-473	Intervention 1	5.083333333333333	2.4	NA	25.116666666666667	2.2	4.566666666666666	2017-12-11
55-474	Intervention 1	5.797916666666667	0.21666666666666667	NA	NA	0.13333333333333333	8.016666666666666	2018-09-17
55-475	Intervention 1	9.129861111111111	6	NA	4.25	0.8166666666666667	4.483333333333333	2018-09-17
55-476	Intervention 1	3.2152777777777777	2.316666666666667	NA	1.2	0.7666666666666667	4.333333333333333	2018-09-17
55-477	Intervention 1	3.3625	3.8666666666666667	3.85	0.7333333333333333	0.36666666666666664	6.083333333333333	2018-09-07
55-478	Intervention 1	4.164583333333333	5.166666666666667	NA	NA	0.8	12.233333333333333	2018-09-17
55-479	Intervention 1	6.69375	3.7333333333333334	NA	NA	1.1	7.6499999999999995	2018-09-17
55-480	Intervention 1	11.081249999999999	4.3	NA	2.85	0.48333333333333334	3.7666666666666666	2018-09-17
55-481	Intervention 1	1.9069444444444443	2.4166666666666665	3.05	NA	1.1333333333333333	3.2666666666666666	2018-09-17
55-482	Intervention 1	5.191666666666666	2.1	3.15	3.3166666666666664	NA	3.3666666666666667	2018-02-19
55-483	Intervention 1	2.0076388888888888	19.35	NA	14.833333333333334	9.883333333333333	9.483333333333333	2018-02-19
55-485	Intervention 1	1.4493055555555554	3.683333333333333	NA	NA	0.8333333333333334	11.433333333333334	2018-02-19
55-486	Intervention 1	9.784027777777776	14.933333333333334	NA	7.783333333333333	4.916666666666667	12.366666666666667	2018-02-19
55-487	Intervention 1	5.038194444444444	7.166666666666667	22.25	NA	0.65	3.5833333333333335	2018-02-09
55-488	Intervention 1	1.8875	6.133333333333334	NA	NA	0.7666666666666667	6.866666666666666	2018-02-09
55-489	Intervention 1	7.8805555555555555	15.35	NA	NA	1.35	9	2018-02-09
55-490	Intervention 1	15.884027777777778	5.883333333333334	7.15	NA	267.95	8.566666666666666	2018-02-09
55-491	Intervention 1	5.941666666666666	4.883333333333334	6.033333333333333	NA	2.6	5.983333333333333	2018-02-09
55-492	Intervention 1	3.172222222222222	2.9	NA	NA	1.35	2.35	2018-02-09
55-493	Intervention 1	13.90625	14.333333333333334	NA	NA	1.1	20.366666666666667	2018-02-09
55-494	Intervention 1	0.7124999999999999	2.533333333333333	NA	NA	4.983333333333333	14.85	2018-02-09
55-495	Intervention 1	9.070833333333333	2.5	NA	3.85	0.85	4.05	2018-02-09
55-496	Intervention 1	4.544444444444444	1.1	NA	3.216666666666667	3.45	3.9	2018-02-09
55-498	Intervention 1	0.8861111111111111	1.7333333333333334	NA	11.616666666666667	0.6666666666666666	2.9166666666666665	2018-02-09
55-499	Intervention 1	3.764583333333333	2.1166666666666667	1.9833333333333334	2.75	2.0166666666666666	2.65	2018-09-17
55-500	Intervention 1	3.0930555555555554	1.3666666666666667	NA	7.1	1.2166666666666666	28.583333333333332	2018-09-27
55-501	Intervention 1	8.770138888888889	0.3	2.4833333333333334	1.3166666666666667	0.5333333333333333	0.31666666666666665	2018-09-17
55-502	Intervention 1	12.038194444444445	2.3	0.43333333333333335	1.75	0.4666666666666667	1.75	2018-09-27
55-503	Intervention 1	1.8263888888888888	4.216666666666667	1.9666666666666666	NA	0.23333333333333334	21.78333333333333	2018-09-17
55-504	Intervention 1	4.664583333333333	0.7666666666666667	0.95	1.3833333333333333	0.36666666666666664	2.2333333333333334	2018-09-27
55-505	Intervention 1	4.976388888888889	2.066666666666667	NA	2.9166666666666665	NA	3.8	2018-09-27
55-506	Intervention 1	0.8958333333333333	11.266666666666667	NA	6.283333333333333	NA	4.783333333333333	2018-02-19
55-507	Intervention 1	17.495833333333334	0	NA	7.216666666666667	86.18333333333334	5.616666666666666	2018-10-07
55-508	Intervention 1	2.7874999999999996	3.6666666666666665	8.516666666666667	NA	0.25	7.45	2018-10-07
55-509	Intervention 1	15.039583333333333	0.85	0.8666666666666667	2.95	0.9333333333333333	2.966666666666667	2018-10-07
55-510	Intervention 1	2.025	3.533333333333333	3.466666666666667	1.0333333333333332	0.5166666666666667	6.316666666666666	2018-10-07
55-511	Intervention 1	3.336111111111111	2.3666666666666667	1.45	5.483333333333333	0.6	5.283333333333333	2018-10-07
55-512	Intervention 1	2.1645833333333333	0.38333333333333336	NA	0.6333333333333333	0.9166666666666666	5.766666666666667	2018-10-07
55-513	Intervention 1	6.293055555555555	6.2	29.8	4.8	4.866666666666666	12.983333333333333	2018-10-07
55-514	Intervention 1	3.5749999999999997	0.6666666666666666	2.216666666666667	NA	3.683333333333333	11.6	2018-10-07
55-515	Intervention 1	7.209722222222222	1.85	1.2666666666666666	NA	1.9	2.3333333333333335	2018-10-07
55-516	Intervention 1	4.202083333333333	1.9	NA	NA	0.31666666666666665	5.55	2018-10-07
55-517	Intervention 1	7.074999999999999	2.433333333333333	4.566666666666666	99.5	4.083333333333333	5.4	2018-10-07
55-518	Intervention 1	5.034722222222222	1.0833333333333333	NA	NA	0.9333333333333333	2	2018-10-07
55-519	Intervention 1	9.2125	6.566666666666666	5.3	3.8333333333333335	1	7.466666666666667	2018-09-27
55-520	Intervention 1	5.822222222222222	4.866666666666666	4.116666666666666	4.633333333333333	1.1833333333333333	6.133333333333333	2018-09-27
55-521	Intervention 1	15.089583333333332	2.183333333333333	NA	4.716666666666667	0.5833333333333334	8.516666666666666	2018-09-27
55-522	Intervention 1	4.730555555555555	2.7	2.566666666666667	NA	0.25	2.6166666666666667	2018-09-27
55-523	Intervention 1	5.152083333333333	3.5166666666666666	4.633333333333334	NA	0.8166666666666667	6.466666666666667	2018-09-27
55-524	Intervention 1	3.034722222222222	3	NA	3.9833333333333334	NA	8.15	2018-09-27
55-525	Intervention 1	3.6423611111111107	3.0166666666666666	NA	NA	0.3	2.9166666666666665	2018-09-27
55-526	Intervention 1	2.0749999999999997	0.43333333333333335	NA	1.3333333333333333	1.1166666666666667	4.733333333333333	2018-09-27
55-527	Intervention 1	1.05625	6.75	21.65	NA	8	8.683333333333334	2018-09-27
55-528	Intervention 1	6.220138888888888	4.433333333333334	1.8333333333333333	1.4666666666666666	1	7.916666666666667	2018-10-17
55-529	Intervention 1	5.526388888888889	2.6166666666666667	NA	NA	4.333333333333333	4.8	2018-10-17
55-530	Intervention 1	4.759027777777778	1.15	5.033333333333333	5.85	6.233333333333333	6.133333333333333	2018-10-17
55-531	Intervention 1	9.918055555555554	4.133333333333334	NA	5.666666666666667	4.216666666666667	6.433333333333334	2018-10-07
55-532	Intervention 1	7.0680555555555555	1.3166666666666667	1.3166666666666667	103.36666666666666	0.45	5.233333333333333	2018-10-17
55-533	Intervention 1	1.5319444444444443	11.283333333333333	0.7333333333333333	2.3166666666666664	0.18333333333333332	2.8666666666666667	2018-10-07
55-534	Intervention 1	6.5249999999999995	1.0166666666666666	2.2333333333333334	2.8166666666666664	1.7166666666666666	4.733333333333333	2018-10-17
55-535	Intervention 1	6.971527777777777	6.216666666666667	4.65	8.183333333333334	0.26666666666666666	15.933333333333334	2018-10-17
55-536	Intervention 1	5.153472222222222	5.766666666666667	4.633333333333334	8	0.8666666666666667	7.733333333333333	2018-10-17
55-537	Intervention 1	3.8340277777777776	-54.016666666666666	4.266666666666667	5.233333333333333	5.633333333333334	6.8	2018-10-17
55-538	Intervention 1	6.740277777777777	3.7	1.3666666666666667	1.9833333333333334	1.4333333333333333	1.7	2018-10-07
55-539	Intervention 1	6.236805555555555	0.45	0.6333333333333333	1.3	1.4	1.7	2018-10-17
55-540	Intervention 1	2.823611111111111	12.266666666666667	NA	NA	0.35	3.2	2018-10-17
55-541	Intervention 1	5.079861111111111	-29.966666666666665	NA	2.0666666666666664	2.25	2.283333333333333	2018-10-17
55-542	Intervention 1	1.7909722222222222	1.3333333333333333	1.3833333333333333	17.1	0.6	4.833333333333333	2018-10-17
55-543	Intervention 1	4.08125	2.7666666666666666	2.7666666666666666	0.3	0.03333333333333333	7.2	2018-10-17
55-544	Intervention 1	3.2291666666666665	4.533333333333333	4.383333333333334	3.533333333333333	0.55	5.616666666666666	2018-10-17
55-545	Intervention 1	4.709027777777777	3.0166666666666666	NA	NA	0.3333333333333333	7.483333333333333	2018-10-17
55-546	Intervention 1	5.831944444444444	2.65	NA	NA	8.3	7.533333333333333	2018-11-06
55-547	Intervention 1	1.0381944444444444	2.5166666666666666	NA	3.8833333333333333	0.4666666666666667	8.116666666666667	2018-11-06
55-548	Intervention 1	6.024305555555555	1.35	0.5833333333333334	42.71666666666667	0.8166666666666667	2.6166666666666667	2018-11-06
55-549	Intervention 1	5.20625	7.766666666666667	7.133333333333334	NA	6.55	8.633333333333333	2018-10-27
55-550	Intervention 1	6.128472222222222	2.183333333333333	1.1333333333333333	4.65	0.4	4.683333333333334	2018-11-06
55-551	Intervention 1	3.3249999999999997	4.083333333333333	3.683333333333333	NA	1.5166666666666666	4.8	2018-11-06
55-552	Intervention 1	1.7631944444444443	3.066666666666667	8.15	NA	2.1333333333333333	8.133333333333333	2018-11-06
55-553	Intervention 1	8.925694444444444	2.716666666666667	NA	2.0166666666666666	0.9666666666666667	6.183333333333334	2018-10-27
55-554	Intervention 1	4.131944444444445	3.283333333333333	2.783333333333333	3.25	0.8	4.383333333333333	2018-10-27
55-555	Intervention 1	5.122916666666667	2.6	1.3833333333333333	NA	0.6833333333333333	3.466666666666667	2018-10-27
55-556	Intervention 1	5.856249999999999	3.6	NA	3	0.8	3.1	2018-10-27
55-557	Intervention 1	4.084027777777777	1.7666666666666666	NA	22.8	0.4666666666666667	4.85	2018-10-27
55-558	Intervention 1	5.043055555555555	2.15	4.216666666666667	1.45	1.8166666666666667	5.233333333333333	2018-10-27
55-559	Intervention 1	2.0180555555555553	3.216666666666667	2.283333333333333	0.5	0.75	9.65	2018-10-27
55-560	Intervention 1	7.936111111111111	1.6	1.3833333333333333	140.68333333333334	69.05	2.25	2018-10-27
55-561	Intervention 1	6.086111111111111	3.85	NA	NA	0.8	8.55	2018-10-27
55-562	Intervention 1	2.83125	7.8	NA	NA	2.8	4.866666666666666	2018-10-27
55-563	Intervention 1	18.96527777777778	2.7	2.1	144.01666666666665	0.8166666666666667	4.666666666666667	2018-10-27
55-564	Intervention 1	10.214583333333334	2.85	1.1333333333333333	1.2333333333333334	2.066666666666667	3.6999999999999997	2018-11-06
55-565	Intervention 1	3.6888888888888887	4.783333333333333	NA	0.7666666666666666	0.21666666666666667	10.866666666666667	2018-11-16
55-566	Intervention 1	0.26875	5.266666666666667	NA	4.6	1.5833333333333333	2.4	2018-11-06
55-567	Intervention 1	13.308333333333332	5.183333333333334	NA	NA	0.6	0.6333333333333333	2018-11-06
55-568	Intervention 1	1.9388888888888889	3.6	NA	5.15	4.666666666666667	5.15	2018-11-06
55-569	Intervention 1	3.9729166666666664	3.466666666666667	20.4	2.466666666666667	0.7666666666666667	2.15	2018-11-06
55-570	Intervention 1	5.954166666666667	7.083333333333333	21.416666666666668	21.983333333333334	0.65	21.95	2018-11-06
55-571	Intervention 1	0.7687499999999999	2.3666666666666667	1.5166666666666666	3.6999999999999997	0.3333333333333333	4.05	2018-11-16
55-572	Intervention 1	4.145833333333333	1.1833333333333333	1.25	1.0333333333333332	0.9666666666666667	8.633333333333333	2018-11-06
55-573	Intervention 1	3.939583333333333	2.55	2.1166666666666667	NA	NA	4.266666666666667	2018-11-16
55-574	Intervention 1	7.160416666666666	1.2333333333333334	6.966666666666667	7.366666666666666	2.6	7.683333333333334	2018-11-16
55-575	Intervention 1	4.043055555555555	4.216666666666667	2.3833333333333333	3.35	0.45	3.4499999999999997	2018-11-16
55-576	Intervention 1	1.1236111111111111	3.0166666666666666	6.733333333333333	NA	1.0166666666666666	8.933333333333334	2018-11-16
55-577	Intervention 1	8.790277777777778	0.55	NA	14.866666666666667	0.5166666666666667	2.1666666666666665	2018-11-16
55-578	Intervention 1	11.143055555555556	2.783333333333333	NA	22.833333333333332	24.683333333333334	3.216666666666667	2018-11-16
55-579	Intervention 1	3.1090277777777775	1.8833333333333333	1.6166666666666667	2.7333333333333334	0.45	2.3166666666666664	2018-11-16
55-580	Intervention 1	1.1680555555555554	6.466666666666667	2.816666666666667	5.116666666666666	24.933333333333334	4.75	2018-11-26
55-581	Intervention 1	8.872916666666667	2.9166666666666665	5.2	2.1	0.45	3.6999999999999997	2018-11-26
55-582	Intervention 1	3.7444444444444445	8.483333333333333	19.016666666666666	7.8	NA	7.783333333333333	2018-11-26
55-583	Intervention 1	7.7131944444444445	0.48333333333333334	0.55	1	0.3	2.2333333333333334	2018-11-26
55-584	Intervention 1	1.0541666666666667	2.4833333333333334	NA	NA	NA	5.666666666666667	2018-11-16
55-585	Intervention 1	2.979861111111111	3.15	NA	3.15	0.4166666666666667	4.3	2018-11-26
55-586	Intervention 1	3.734722222222222	2.6166666666666667	0.9333333333333333	1.7666666666666666	0.38333333333333336	2.2	2018-11-16
55-587	Intervention 1	2.8722222222222222	2.7333333333333334	2.066666666666667	4.816666666666666	10.5	5.133333333333333	2018-11-16
55-588	Intervention 1	0.7458333333333333	1.2166666666666666	NA	1.35	0.8833333333333333	5.2	2018-11-26
55-589	Intervention 1	5.188194444444444	4.016666666666667	2.2	NA	3.8833333333333333	4.883333333333333	2018-11-26
55-590	Intervention 1	1.7826388888888889	0.75	NA	12.05	1.0333333333333334	16.883333333333333	2018-12-16
55-591	Intervention 1	6.751388888888888	1.6166666666666667	NA	7.1499999999999995	0.4666666666666667	11.016666666666666	2018-12-16
55-592	Intervention 1	3.145138888888889	3.283333333333333	NA	4.533333333333333	0.35	9.033333333333333	2018-12-16
55-593	Intervention 1	11.071527777777778	5.016666666666667	NA	12	1.7166666666666666	4.783333333333333	2018-12-16
55-594	Intervention 1	3.7472222222222222	5	4.316666666666666	NA	0.4666666666666667	14.333333333333334	2018-12-16
55-595	Intervention 1	4.011805555555555	2.8	NA	NA	NA	8.533333333333333	2018-12-16
55-596	Intervention 1	5.197222222222222	6.8	0.5	3.2333333333333334	0.7166666666666667	2.85	2018-12-16
55-597	Intervention 1	8.254166666666666	23.9	NA	NA	0.4666666666666667	2.1	2018-12-16
55-598	Intervention 1	4.319444444444445	1.5333333333333334	NA	5.45	0.2833333333333333	2.6166666666666667	2018-12-16
55-599	Intervention 1	7.802777777777777	3.2	2.7333333333333334	NA	0.5333333333333333	8.3	2018-12-16
55-600	Intervention 1	4.022222222222222	0.8666666666666667	NA	NA	0.35	2.15	2018-12-16
55-601	Intervention 1	4.091666666666667	2.05	NA	NA	0.5833333333333334	2.9166666666666665	2018-12-16
55-603	Intervention 1	4.0673611111111105	2.783333333333333	NA	NA	0.4	2.183333333333333	2018-12-16
55-604	Intervention 1	7.9312499999999995	4.183333333333334	3.0166666666666666	30.78333333333333	0.7	14.549999999999999	2018-12-16
55-605	Intervention 1	3.2944444444444443	5.45	0.13333333333333333	26.266666666666666	0.38333333333333336	11.583333333333334	2018-12-16
55-606	Intervention 1	3.5340277777777778	0.1	4.166666666666667	5.633333333333333	0.8	5.7	2018-12-16
55-607	Intervention 1	3.9638888888888886	2.35	NA	0.31666666666666665	0.8	2.05	2018-12-16
55-608	Intervention 1	7.303472222222222	7.3	6.083333333333333	71.63333333333333	1.4166666666666667	17.616666666666667	2018-12-16
55-609	Intervention 1	1.0763888888888888	0.43333333333333335	NA	2.8833333333333333	0.15	4.8	2018-12-16
55-610	Intervention 1	2.134722222222222	3.783333333333333	3.316666666666667	3.183333333333333	5.533333333333333	5.466666666666667	2018-12-16
55-611	Intervention 1	5.924305555555555	0.4	NA	4.05	1.1166666666666667	4.133333333333333	2018-12-16
55-612	Intervention 1	7.032638888888888	3.5833333333333335	NA	NA	0.9833333333333333	3.05	2018-12-26
55-613	Intervention 1	3.78125	0.38333333333333336	0.43333333333333335	0.85	NA	1.2	2018-12-16
55-614	Intervention 1	1.6243055555555554	1.4666666666666666	NA	2.8666666666666667	1.25	4.266666666666667	2018-12-26
55-615	Intervention 1	4.092361111111111	5.666666666666667	4.783333333333333	15.283333333333333	2.933333333333333	8.733333333333333	2018-12-16
55-616	Intervention 1	5.257638888888889	5.433333333333334	NA	2.7666666666666666	0.55	4.766666666666667	2018-12-26
55-617	Intervention 1	3.220833333333333	2.3333333333333335	1.3	4.75	0.4	3.933333333333333	2018-12-16
55-618	Intervention 1	7.370138888888889	3.35	4.2	34.5	3.3	5.033333333333333	2018-12-26
55-619	Intervention 1	4.072222222222222	1.15	NA	0.2	0.5166666666666667	1.8499999999999999	2018-12-26
55-620	Intervention 1	1.9249999999999998	3.7	NA	1.35	12	7.483333333333333	2018-12-26
55-621	Intervention 1	3.470833333333333	3.283333333333333	2.7333333333333334	NA	0.36666666666666664	16.616666666666667	2018-12-16
55-622	Intervention 1	7.620138888888889	12.516666666666667	NA	13.666666666666666	3.45	5.266666666666667	2018-12-26
55-623	Intervention 1	11.083333333333332	3.1	NA	0.9833333333333333	1.1166666666666667	3.683333333333333	2018-12-26
55-624	Intervention 1	3.113888888888889	1.35	0.5666666666666667	NA	0.25	5.566666666666666	2018-12-26
55-625	Intervention 1	4.0465277777777775	0.1	1.2	1.2	0.16666666666666666	1.3833333333333333	2018-12-26
55-626	Intervention 1	1.0638888888888889	2.3833333333333333	6.116666666666666	3	0.4666666666666667	6.8	2019-01-05
55-627	Intervention 1	5.21875	0.5333333333333333	NA	2.2	0.3	2.8	2018-12-26
55-628	Intervention 1	4.983333333333333	0.6166666666666667	NA	0.1	0.3333333333333333	6.45	2018-12-26
55-629	Intervention 1	0.8513888888888889	2.1666666666666665	3.8	1.6166666666666667	0.7666666666666667	5.3	2018-12-26
55-630	Intervention 1	0.8930555555555555	14	NA	6.183333333333334	0.5166666666666667	4.233333333333333	2019-01-05
55-631	Intervention 1	3.6715277777777775	0.5166666666666667	2.3333333333333335	NA	0.2833333333333333	3.5166666666666666	2018-12-26
55-632	Intervention 1	14.44375	1.05	5.6	5.916666666666667	5.65	5.933333333333334	2018-12-26
55-633	Intervention 1	3.978472222222222	2.9833333333333334	1.4666666666666666	NA	0.25	1.8833333333333333	2018-12-26
55-634	Intervention 1	3.8368055555555554	1.1833333333333333	3.4	17.7	0.5833333333333334	3.183333333333333	2018-12-26
55-635	Intervention 1	4.890972222222222	4.533333333333333	1.5333333333333334	17.833333333333332	2.3833333333333333	2	2018-12-26
55-636	Intervention 1	5.678472222222222	2.533333333333333	2.6666666666666665	3.033333333333333	0.2	4.183333333333334	2018-12-26
55-637	Intervention 1	5.065277777777777	3.033333333333333	NA	1.0833333333333333	0.2	1.9666666666666666	2018-12-26
55-638	Intervention 1	4.645138888888889	2.8	2.4166666666666665	7.266666666666667	0.25	10.4	2019-01-05
55-639	Intervention 1	7.668055555555555	3.0166666666666666	4.666666666666667	84.38333333333333	0.3	8.5	2019-01-15
55-641	Intervention 1	6.128472222222222	2.566666666666667	2.2666666666666666	3.7666666666666666	0.3	4	2019-01-25
55-642	Intervention 1	14.872222222222222	2.75	NA	2.533333333333333	0.3	2.6333333333333333	2019-01-15
55-643	Intervention 1	0.73125	3.1166666666666667	5.816666666666666	7.55	14.65	7.533333333333333	2019-01-15
55-644	Intervention 1	1.9715277777777778	13.483333333333333	NA	NA	12.366666666666667	15.4	2019-01-15
55-647	Intervention 1	3.836111111111111	0.6333333333333333	1.8833333333333333	NA	0.31666666666666665	1.0333333333333332	2019-01-15
55-648	Intervention 1	2.1645833333333333	7.416666666666667	NA	4.533333333333333	0.2	6.45	2019-01-15
55-649	Intervention 1	18.069444444444443	9.2	2.7	4.55	5.9	7.333333333333333	2019-01-15
55-650	Intervention 1	2.8499999999999996	14.85	3.0166666666666666	NA	0.65	5.083333333333333	2019-01-15
55-651	Intervention 1	7.899305555555555	1.2166666666666666	4.7	89.13333333333333	0.5166666666666667	5.833333333333333	2019-01-15
55-652	Intervention 1	6.833333333333333	2.2666666666666666	1.45	NA	2.933333333333333	4.533333333333333	2019-01-05
55-653	Intervention 1	1.0909722222222222	2.316666666666667	1.6666666666666667	0.4666666666666667	0.5333333333333333	0.8333333333333334	2019-01-05
55-654	Intervention 1	9.694444444444445	0.3	0.5333333333333333	0.8333333333333334	0.48333333333333334	1.6666666666666667	2019-01-05
55-655	Intervention 1	15.355555555555554	3.55	0.43333333333333335	1.2666666666666666	0.55	2.033333333333333	2019-01-05
55-656	Intervention 1	4.090277777777778	2.1666666666666665	NA	23.833333333333332	0.43333333333333335	1.8333333333333333	2019-01-05
55-657	Intervention 1	2.973611111111111	2.2666666666666666	2.1166666666666667	1.25	0.5166666666666667	2.783333333333333	2019-01-05
55-658	Intervention 1	16.118055555555554	1.2	1.1833333333333333	NA	2.8833333333333333	3.8333333333333335	2019-01-05
55-659	Intervention 1	10.861805555555556	4.066666666666666	2.533333333333333	4.133333333333333	NA	6.366666666666666	2019-01-05
55-660	Intervention 1	4.495833333333333	4.083333333333333	4.466666666666667	3.5833333333333335	NA	10.55	2019-01-05
55-661	Intervention 1	9.521527777777777	6.516666666666667	3.533333333333333	6.05	0.3333333333333333	7.383333333333333	2019-01-05
55-662	Intervention 1	0.9305555555555555	3.6666666666666665	7.1	NA	2.95	6.033333333333333	2019-01-05
55-663	Intervention 1	0.9881944444444444	6.133333333333334	5.2	6.8	12.483333333333333	6.916666666666667	2019-01-05
55-664	Intervention 1	2.7527777777777778	1.5666666666666667	0.8333333333333334	3.4833333333333334	0.23333333333333334	3.7333333333333334	2019-01-25
55-665	Intervention 1	10.14236111111111	2.783333333333333	NA	5.616666666666666	1.7333333333333334	3.5	2019-01-25
55-666	Intervention 1	7.1499999999999995	6.066666666666666	NA	26.03333333333333	32.266666666666666	54.75	2019-01-25
55-667	Intervention 1	0.8409722222222222	0.26666666666666666	1.4333333333333333	11.366666666666667	3.6333333333333333	20.066666666666666	2019-01-25
55-669	Intervention 1	1.9277777777777776	3.1	2.35	5.416666666666667	0.9166666666666666	5.416666666666667	2019-01-25
55-671	Intervention 1	17.14375	5.216666666666667	2.0166666666666666	144.48333333333332	0.55	25.083333333333332	2019-01-25
55-672	Intervention 1	7.1625	3.816666666666667	NA	NA	NA	21.016666666666666	2019-01-15
55-673	Intervention 1	4.114583333333333	5.25	NA	42.61666666666667	4.866666666666666	10.15	2019-01-25
55-674	Intervention 1	17.6375	4.116666666666666	3.1	117.48333333333333	0.9666666666666667	4.133333333333333	2019-01-05
55-675	Intervention 1	4.628472222222222	19.116666666666667	NA	0.3833333333333333	0.8833333333333333	8.633333333333333	2019-01-25
55-676	Intervention 1	7.179166666666666	2.566666666666667	NA	NA	0.36666666666666664	3.35	2019-01-15
55-677	Intervention 1	3.0909722222222222	2	3	2.966666666666667	1.5833333333333333	5.75	2019-01-15
55-678	Intervention 1	2.1402777777777775	1.0833333333333333	NA	0.95	0.6166666666666667	2	2019-01-15
55-679	Intervention 1	11.141666666666666	0.35	NA	NA	15.633333333333333	1.55	2019-01-15
55-680	Intervention 1	4.052083333333333	3.9	2.4	5.1	0.36666666666666664	7.016666666666667	2019-01-05
55-681	Intervention 1	7.277777777777778	1.8166666666666667	1.95	NA	0.36666666666666664	20.7	2019-01-15
55-682	Intervention 1	6.301388888888889	7.416666666666667	5.183333333333334	NA	0.21666666666666667	4.366666666666666	2019-01-15
55-683	Intervention 1	6.664583333333333	3.2666666666666666	4.95	2.716666666666667	0.48333333333333334	4.716666666666667	2019-01-15
55-684	Intervention 1	3.665972222222222	1.8833333333333333	4.7	5.6	0.4	6.816666666666666	2019-01-15
55-685	Intervention 1	4.279166666666667	2.7	0.31666666666666665	1.75	4.466666666666667	4.616666666666666	2019-01-15
55-686	Intervention 1	1.4659722222222222	2.466666666666667	NA	NA	0.7333333333333333	4.733333333333333	2019-01-15
55-687	Intervention 1	3.277083333333333	2.316666666666667	NA	24.233333333333334	1.7166666666666666	4.466666666666667	2018-12-06
55-688	Intervention 1	1.8618055555555555	2.216666666666667	2.216666666666667	NA	3.1333333333333333	4.9	2018-12-06
55-689	Intervention 1	1.0923611111111111	7.166666666666667	7.866666666666666	4.333333333333333	0.43333333333333335	10.033333333333333	2018-12-06
55-690	Intervention 1	7.104861111111111	2.316666666666667	1.7333333333333334	2.9833333333333334	0.48333333333333334	3.1333333333333333	2019-02-14
55-691	Intervention 1	7.0673611111111105	2.433333333333333	NA	NA	0.5833333333333334	5.616666666666666	2019-02-14
55-692	Intervention 1	2.957638888888889	3.2666666666666666	NA	2.65	0.25	12.75	2019-02-14
55-693	Intervention 1	5.246527777777778	2.6166666666666667	NA	NA	NA	5.816666666666666	2019-02-14
55-694	Intervention 1	6.794444444444444	11.416666666666666	NA	65.43333333333334	0.6166666666666667	4.05	2019-02-14
55-695	Intervention 1	6.2124999999999995	3.05	NA	1.2166666666666666	1.0833333333333333	3.466666666666667	2019-02-04
55-696	Intervention 1	2.3291666666666666	4.7	1.0333333333333334	2.283333333333333	0.85	1.15	2019-02-04
55-697	Intervention 1	3.2680555555555553	2.183333333333333	NA	2.5	0.45	5	2019-02-04
55-698	Intervention 1	4.956944444444444	3.1666666666666665	NA	NA	0.8666666666666667	9.666666666666666	2019-02-04
55-699	Intervention 1	3.5819444444444444	14.933333333333334	2.3	2.183333333333333	0.5333333333333333	4.15	2019-02-04
55-700	Intervention 1	19.827777777777776	3.5166666666666666	4.633333333333334	0.5	1.1166666666666667	5.416666666666667	2019-02-04
55-701	Intervention 1	2.158333333333333	3.1	3.716666666666667	NA	3.75	5.666666666666667	2019-02-14
55-703	Intervention 1	4.890972222222222	3.0166666666666666	NA	NA	0.31666666666666665	5.566666666666666	2019-02-14
55-704	Intervention 1	3.5881944444444445	8.216666666666667	3.6666666666666665	3.9833333333333334	9.4	8.583333333333334	2019-02-14
55-705	Intervention 1	4.610416666666667	8.266666666666667	2.4833333333333334	2.3666666666666667	NA	15.216666666666667	2019-02-24
55-706	Intervention 1	5.715972222222222	9.133333333333333	NA	NA	0.18333333333333332	1.7666666666666666	2019-02-14
55-707	Intervention 1	3.140972222222222	3.716666666666667	NA	2.7	0.7666666666666667	9.45	2019-02-14
55-708	Intervention 1	6.988888888888889	0.31666666666666665	0.2833333333333333	0.13333333333333333	1.3166666666666667	1.35	2019-02-14
55-709	Intervention 1	3.9659722222222222	4.2	1.2833333333333334	7.166666666666667	2.6333333333333333	7.733333333333333	2019-02-24
55-710	Intervention 1	5.6875	3.033333333333333	4.033333333333333	0.5833333333333334	0.7333333333333333	5.416666666666667	2019-02-24
55-711	Intervention 1	1.3125	0	NA	NA	0.43333333333333335	7.083333333333333	2019-02-24
55-712	Intervention 1	0.9333333333333332	8.05	NA	6.75	0.6166666666666667	9.233333333333333	2019-02-24
55-713	Intervention 1	2.5194444444444444	2.8	2.2	NA	NA	57.083333333333336	2019-02-24
55-714	Intervention 1	1.0409722222222222	2.683333333333333	NA	3.0166666666666666	1.0166666666666666	3	2018-12-06
55-715	Intervention 1	3.1854166666666663	1.8166666666666667	NA	NA	2.5166666666666666	5.633333333333333	2018-12-06
55-716	Intervention 1	11.894444444444444	3.85	3.433333333333333	6.4	2.1	7.783333333333333	2018-12-06
[truncated: 16 more rows]
