# Supplementary material for: Improved treatment of community-acquired pneumonia through tailored interventions: Results from a controlled, multicentre quality improvement project
Source: PLoS One. 2020 Jun 11;15(6):e0234308. doi: 10.1371/journal.pone.0234308 (PMC7289425; doi:10.1371/journal.pone.0234308)
Supplement: S2 Data — (R) [file pone.0234308.s002.R]

################################################################################
# This script reproduces the figures from Fally et al. (2020), PLOS ONE.
#
# The file opticap.csv contains 9 variables from 2015 hospitalised
# patients with community acquired penumonia at 4 hospitals in Denmark:
#   record_id      = unique patient identifier
#   site           = hospital id
#   tendays        = time of admission in intervals of ten days 
#   patient_days   = length of stay (days)
#   xray_delay     = time from admission to chest x-ray (hours)
#   curb_delay     = time from admission to CURB-65 score
#   lrts_delay     = time from admission to lower respiratory tract specimen
#   culture_delay  = time from admission to blood culture
#   abx_delay      = time from admission to first dose of antibiotics
#
# Markus Fally & Jacob Anhoj 2020-05-28
################################################################################

# Load libraries
library(tidyverse) # data manipulation
library(qicharts2) # run charts
library(readr) # for loading csv files

# Data -------------------------------------------------------------------------
# Read data file
d <- read_csv('opticap.csv')

# Replace missing procedure delays with infinity
d <- d %>% 
  mutate_at(vars(ends_with('_delay')), replace_na, Inf) 

# Add variables
d <- d %>% 
  mutate(group   = word(site, 1),
         group   = fct_relevel(group, c('Intervention', 'Control')),
         case    = 1,
         xray    = xray_delay    <= 8,
         curb65  = curb65_delay  <= 8,
         lrts    = lrts_delay    <= 8,
         culture = culture_delay <= 8,
         abx     = abx_delay     <= 8,
         bundle  = xray & curb65 & lrts & abx)

# Run charts -------------------------------------------------------------------
# bundle within 8 hours from admission
qic(tendays, bundle, case,
    data        = d,
    facets      = ~ group,
    ncol        = 1,
    show.labels = T,
    y.percent   = T,
    freeze      = 12,
    # part        = c(12, 25, 37), # uncomment to split chart by period
    title       = 'All care bundle elements* within 8 hours',
    caption     = '*chest X-ray, CURB-65, LRTS, and antibiotics',
    xlab        = '10-day period')

# xray within 8 hours from admission
qic(tendays, xray, case,
    data        = d,
    facets      = ~ group,
    ncol        = 1,
    show.labels = T,
    y.percent   = T,
    freeze      = 12,
    # part        = c(12, 25, 37), # uncomment to split chart by period
    title       = 'Chest X-ray within 8 hours',
    xlab        = '10-day period')

# curb65 within 8 hours from admission
qic(tendays, curb65, case,
    data        = d,
    facets      = ~ group,
    ncol        = 1,
    show.labels = T,
    y.percent   = T,
    freeze      = 12,
    # part        = c(12, 25, 37), # uncomment to split chart by period
    title       = 'CURB-65 score within 8 hours',
    xlab        = '10-day period')

# lrts within 8 hours from admission
qic(tendays, lrts, case,
    data        = d,
    facets      = ~ group,
    ncol        = 1,
    show.labels = T,
    y.percent   = T,
    freeze      = 12,
    # part        = c(12, 25, 37), # uncomment to split chart by period
    title       = 'Lower respiratory tract specimen within 8 hours',
    xlab        = '10-day period')

# abx within 8 hours from admission
qic(tendays, abx, case,
    data        = d,
    facets      = ~ group,
    ncol        = 1,
    show.labels = T,
    y.percent   = T,
    freeze      = 12,
    # part        = c(12, 25, 37), # uncomment to split chart by period
    title       = 'First dose of antibiotics within 8 hours',
    xlab        = '10-day period')

# Alternative analysis using small multiples chart layout ----------------------
# Aggregate data and pivot to long format
a <- d %>% 
  group_by(site, group, tendays) %>% 
  summarise(bundle  = sum(bundle),
            xray    = sum(xray),
            curb65  = sum(curb65),
            lrts    = sum(lrts),
            culture = sum(culture),
            abx     = sum(abx),
            n       = n()) %>% 
  pivot_longer(bundle:abx,
               names_to  = 'procedure',
               values_to = 'n_ok') 

# Reorder procedure levels
a <- a %>% 
  mutate(procedure = fct_relevel(procedure, 
                                 c('xray',
                                   'curb65', 
                                   'lrts',
                                   'culture',
                                   'abx',
                                   'bundle')))

# Small multiples run chart 2-way facetted by procedure and site
qic(tendays, n_ok, n,
    data        = a,
    facets      = procedure ~ site,
    x.angle     = 33,
    y.percent   = T,
    freeze      = 12,
    title       = 'Procedure completed within 8 hours',
    xlab        = '10-day period')
